# Supplementary material for: Comparison of the Effects of UV-C Light in the Form of Flash or Continuous Exposure: A Transcriptomic Analysis on Arabidopsis thaliana L
Source: Int J Mol Sci. 2024 Dec 22;25(24):13718. doi: 10.3390/ijms252413718 (PMC11676349; doi:10.3390/ijms252413718)
Supplement: Supplementary file 1 [file ijms-25-13718-s001.zip]

Archive with 2 entries (2 files):
- Supplementary_Figure.pdf
- Supplementary_File.xlsx
