# Supplementary material for: Comparison of the Effects of UV-C Light in the Form of Flash or Continuous Exposure: A Transcriptomic Analysis on Arabidopsis thaliana L
Source: Int J Mol Sci. 2024 Dec 22;25(24):13718. doi: 10.3390/ijms252413718 (PMC11676349; doi:10.3390/ijms252413718)
Supplement: Supplementary file 1 [file ijms-25-13718-s001.zip › Supplementary_File.xlsx]

## Sheet: DEGs_Flash_treatment
The differentially expressed genes (DEGs) for the comparison between control and flash treatment. The DEGs were listed by Deseq2 based on log2fc more than 1 and less than -1, pvalue and qvalue less than 0,05.
Gene DB identifier	Gene Symbol	Gene Name	Gene TAIR Computational Description	Gene TAIR Curator Summary	Gene TAIR Short Description	Gene TAIR Aliases	log2fc_control_vs_flash	qvalue_control_vs_flash	log2fc_control_vs_60s	qvalue_control_vs_60s
AT1G01110	IQD18	IQ-domain 18	IQ-domain 18;(source:Araport11)	Member of IQ67 (CaM binding) domain containing family.	IQ-domain 18	IQD18	-1.52919	3.23996e-11	-1.16766	1.67336e-08
AT1G01190	CYP78A8	cytochrome P450, family 78, subfamily A, polypeptide 8	cytochrome P450, family 78, subfamily A, polypeptide 8;(source:Araport11)	NULL	cytochrome P450, family 78, subfamily A, polypeptide 8	CYP78A8	-2.53573	0.000552199	-1.02659	0.0821058
AT1G01250	AT1G01250		Integrase-type DNA-binding superfamily protein;(source:Araport11)	encodes a member of the DREB subfamily A-4 of ERF/AP2 transcription factor family. The protein contains one AP2 domain. There are 17 members in this subfamily including TINY.	Integrase-type DNA-binding superfamily protein		-1.24082	4.10914e-07	-1.08282	1.29913e-06
AT1G01355	AT1G01355		Putative endonuclease or glycosyl hydrolase;(source:Araport11)	NULL	Putative endonuclease or glycosyl hydrolase		-1.61605	0.0313717	-2.24782	0.00823231
AT1G01370	HTR12		Histone superfamily protein;(source:Araport11)	Encodes a centromere-identifying protein histone H3 variant. Localized at centromeres in both mitotic and meiotic cells. Aurora3 phosphorylates CENH3 at S65; this post-translational modification is required for the proper development of the floral meristem.	Histone superfamily protein	CENH3, HTR12	-1.05588	0.0313408	0.719007	0.0903019
AT1G01390	AT1G01390		UDP-Glycosyltransferase superfamily protein;(source:Araport11)	Phosphatidylinositol 4-phosphate 5-kinase (PIP5K) enzyme family member.	UDP-Glycosyltransferase superfamily protein		-1.60509	3.52142e-07	-1.44667	8.43156e-10
AT1G01470	LEA14	LATE EMBRYOGENESIS ABUNDANT 14	Late embryogenesis abundant protein;(source:Araport11)	Encodes late-embryogenesis abundant protein whose mRNA levels are induced in response to wounding and light stress. Might be involved in protection against desiccation.	Late embryogenesis abundant protein	AtLEA14, LEA1, LEA14, LSR3	1.17815	1.70131e-05	-0.0377148	0.929341
AT1G01480	ACS2	1-amino-cyclopropane-1-carboxylate synthase 2	1-amino-cyclopropane-1-carboxylate synthase 2;(source:Araport11)	a member of the 1-aminocyclopropane-1-carboxylate (ACC) synthase (S-adenosyl-L-methionine methylthioadenosine-lyase, EC 4.4.1.14) gene family, isolated from a flower-specific cDNA library. Plays a key role in the establishment of stomatal density and cluster on the leaf epidermis in response to drought.	1-amino-cyclopropane-1-carboxylate synthase 2	ACS2, AT-ACC2	2.15666	1.10086e-08	1.92291	9.79379e-09
AT1G01560	MPK11	MAP kinase 11	MAP kinase 11;(source:Araport11)	Member of MAP Kinase family. Flg22-induced activation is blocked by AvrRpt2.	MAP kinase 11	ATMPK11, MPK11	-1.81678	0.00210216	-1.13533	0.0494618
AT1G01590	FRO1	ferric reduction oxidase 1	ferric reduction oxidase 1;(source:Araport11)	Encodes a ferric-chelate reductase that is expressed at extremely low levels in Fe deficiency-induced seedlings.	ferric reduction oxidase 1	ATFRO1, FRO1	-1.42706	0.00253258	-1.51663	0.0108529
AT1G01660	AT1G01660		RING/U-box superfamily protein;(source:Araport11)	Plant U-box type E3 ubiquitin ligase (PUB).	RING/U-box superfamily protein	PUB55	-1.08398	0.00148427	-0.293315	0.482976
AT1G01720	ATAF1		NAC (No Apical Meristem) domain transcriptional regulator superfamily protein;(source:Araport11)	Belongs to a large family of putative transcriptional activators with NAC domain. Transcript level increases in response to wounding and abscisic acid. ATAF1 attentuates ABA signaling and sythesis. Mutants are hyposensitive to ABA. The mRNA is cell-to-cell mobile.	NAC (No Apical Meristem) domain transcriptional regulator superfamily protein	ANAC002, ANAC2, ATAF1	1.06984	0.00281701	0.154488	0.707682
AT1G01790	KEA1	K efflux antiporter 1	K+ efflux antiporter 1;(source:Araport11)	Encodes a member of the cation/proton antiporters-2 antiporter superfamily, the K efflux antiporter KEA1 that is localized to the chloroplast envelope.	K+ efflux antiporter 1	ATKEA1, KEA1	-1.05789	1.63757e-07	-0.669333	9.7123e-10
AT1G01810	AT1G01810		hypothetical protein;(source:Araport11)	NULL	NULL		1.77531	0.00145117	0.630082	0.449125
AT1G02205	CER1	ECERIFERUM 1	Fatty acid hydroxylase superfamily;(source:Araport11)	Expression of the CER1 gene associated with production of stem epicuticular wax and pollen fertility. Biochemical studies showed that cer1 mutants are blocked in the conversion of stem wax C30 aldehydes to C29 alkanes, and they also lack the secondary alcohols and ketones. These suggested the CER1 protein is an aldehyde decarbonylase, but the exact molecular function of this protein remains to be…	Fatty acid hydroxylase superfamily	CER1, CER22	1.62653	5.98794e-05	1.13251	0.00448368
AT1G02230	NAC004	NAC domain containing protein 4	NAC domain containing protein 4;(source:Araport11)	NULL	NAC domain containing protein 4	ANAC004, NAC004	-1.70939	2.8529e-05	0.797837	0.149051
AT1G02310	MAN1	endo-beta-mannanase 1	Glycosyl hydrolase superfamily protein;(source:Araport11)	NULL	Glycosyl hydrolase superfamily protein	MAN1	1.5241	0.0439925	-1.36524	0.0632282
AT1G02370	AT1G02370		Tetratricopeptide repeat (TPR)-like superfamily protein;(source:Araport11)	NULL	Tetratricopeptide repeat (TPR)-like superfamily protein		1.42293	7.56585e-13	0.73236	9.22115e-06
AT1G02400	GA2OX6	gibberellin 2-oxidase 6	gibberellin 2-oxidase 6;(source:Araport11)	Encodes a gibberellin 2-oxidase that acts on C19 gibberellins but not C20 gibberellins.	gibberellin 2-oxidase 6	ATGA2OX4, ATGA2OX6, DTA1, GA2OX6	2.12279	9.70897e-05	1.02792	0.0197789
AT1G02405	AT1G02405		proline-rich family protein;(source:Araport11)	NULL	proline-rich family protein		1.63483	0.000128195	1.17478	0.0293789
AT1G02450	NIMIN1	NIM1-interacting 1	NIM1-interacting 1;(source:Araport11)	NIMIN1 modulates PR gene expression according the following model: NPR1 forms a ternary complex with NIMIN1 and TGA factors upon SAR induction that binds to a positive regulatory cis-element of the PR-1 promoter, termed LS7. This leads to PR-1 gene induction. NIMIN1 decreases transcriptional activation, possibly through its EAR motif, which results in fine-tuning of PR-1 gene expression.	NIM1-interacting 1	NIMIN-1, NIMIN1	-1.75961	0.00193521	1.41042	0.000890465
AT1G02460	AT1G02460		Pectin lyase-like superfamily protein;(source:Araport11)	NULL	Pectin lyase-like superfamily protein		2.35896	8.40799e-15	2.07793	2.78304e-25
AT1G02520	ABCB11	ATP-binding cassette B11	P-glycoprotein 11;(source:Araport11)	Encodes an ATP-binding cassette (ABC) transporter. Expressed in the vascular tissue of primary stem. The mRNA is cell-to-cell mobile.	P-glycoprotein 11	ABCB11, MDR8, PGP11	1.20815	0.000439717	2.21461	1.65668e-07
AT1G02620	AT1G02620		Ras-related small GTP-binding family protein;(source:Araport11)	NULL	Ras-related small GTP-binding family protein		1.20074	0.00451351	0.18307	0.869879
AT1G02630	AT1G02630		Nucleoside transporter family protein;(source:Araport11)	NULL	Nucleoside transporter family protein		-2.75923	0.000612016	-2.86983	0.000595096
AT1G02700	AT1G02700		GATA transcription factor-like protein;(source:Araport11)	NULL	NULL		4.01892	4.39272e-09	-0.106274	0.944612
AT1G02730	CSLD5	cellulose synthase-like D5	cellulose synthase-like D5;(source:Araport11)	Encodes a gene similar to cellulose synthase. Knock-out mutant has reduced growth, reduced xylan level and reduced xylan synthase activity in stems.It's expression is cell cycle dependent and it appears to function in cell plate formation.	cellulose synthase-like D5	ATCSLD5, CSLD5, SOS6	-1.89156	0.00123459	-0.0744332	0.936817
AT1G02810	AT1G02810		Plant invertase/pectin methylesterase inhibitor superfamily;(source:Araport11)	probable pseudogene	Plant invertase/pectin methylesterase inhibitor superfamily	PMEI-PME7	-2.38467	0.0485567	-0.836555	0.468307
AT1G02850	BGLU11	beta glucosidase 11	beta glucosidase 11;(source:Araport11)	NULL	beta glucosidase 11	BGLU11	1.83654	6.70316e-06	0.565845	0.155868
AT1G02930	GSTF6	glutathione S-transferase 6	glutathione S-transferase 6;(source:Araport11)	Encodes glutathione transferase belonging to the phi class of GSTs. Naming convention according to Wagner et al. (2002).	glutathione S-transferase 6	ATGST1, ATGSTF3, ATGSTF6, ERD11, GST1, GSTF6	1.57536	5.26519e-05	3.07017	4.11228e-15
AT1G02980	CUL2	cullin 2	cullin 2;(source:Araport11)	encodes an Arabidopsis cullin	cullin 2	ATCUL2, CUL2	5.66121	4.5191e-06	NA	NA
AT1G03070	AT1G03070		Bax inhibitor-1 family protein;(source:Araport11)	NULL	Bax inhibitor-1 family protein	AtLFG4, LFG4	5.171	1.05891e-19	0.0972654	0.934834
AT1G03130	PSAD-2	photosystem I subunit D-2	photosystem I subunit D-2;(source:Araport11)	Encodes a protein predicted by sequence similarity with spinach PsaD to be photosystem I reaction center subunit II (PsaD2)	photosystem I subunit D-2	PSAD-2	-1.21115	3.86753e-05	-0.502207	1.39473e-05
AT1G03210	AT1G03210		Phenazine biosynthesis PhzC/PhzF protein;(source:Araport11)	NULL	Phenazine biosynthesis PhzC/PhzF protein		-1.08998	7.19182e-06	-0.0718076	0.860242
AT1G03220	AT1G03220		Eukaryotic aspartyl protease family protein;(source:Araport11)	NULL	Eukaryotic aspartyl protease family protein	SAP2	1.00899	0.000447545	-0.0639304	0.917995
AT1G03360	RRP4	ribosomal RNA processing 4	ribosomal RNA processing 4;(source:Araport11)	Encodes a core subunit of the RNA exosome required for the processing of rRNA, several snoRNA and the degradation of aberrant transcripts.	ribosomal RNA processing 4	ATRRP4, RRP4, SOP2	1.00964	4.9928e-05	0.739888	3.30372e-06
AT1G03600	PSB27		photosystem II family protein;(source:Araport11)	PSB27 is a chloroplast lumen localized protein that is involved in adaptation to changes in light intensity.	photosystem II family protein	PSB27	-1.15729	6.50229e-05	-0.680044	0.00319575
AT1G03630	POR C	protochlorophyllide oxidoreductase C	protochlorophyllide oxidoreductase C;(source:Araport11)	Encodes for a protein with protochlorophyllide oxidoreductase activity. The enzyme is NADPH- and light-dependent.	protochlorophyllide oxidoreductase C	POR C, PORC	-1.16997	0.000149307	-0.743484	0.00794149
AT1G03660	AT1G03660		Ankyrin-repeat containing protein;(source:Araport11)	NULL	Ankyrin-repeat containing protein		4.45197	6.88368e-05	5.3186	1.06395e-06
AT1G03780	TPX2	targeting protein for XKLP2	targeting protein for XKLP2;(source:Araport11)	Homolog of vertebrate TPX2. Protein has three domains involved in nuclear targeting, one in nuclear export and two in microtubule binding. Involved in mitotic spindle assembly during late prophase and early prometaphase.	targeting protein for XKLP2	AtTPX2, TPX2	-2.18603	0.00711124	-0.138581	0.91314
AT1G03790	SOM	SOMNUS	Zinc finger C-x8-C-x5-C-x3-H type family protein;(source:Araport11)	Encodes SOMNUS (SOM), a nucleus-localized CCCH-type zinc finger protein. SOM negatively regulates light-dependent seed germination downstream of PIL5 (AT2G20180).	Zinc finger C-x8-C-x5-C-x3-H type family protein	AtTZF4, SOM, TZF4	2.53952	0.0127137	0.249318	0.933187
AT1G03820	AT1G03820		E6-like protein;(source:Araport11)	NULL	NULL		-1.25342	0.0170635	0.174849	0.868141
AT1G04020	BARD1	breast cancer associated RING 1	breast cancer associated RING 1;(source:Araport11)	Encodes a protein containing two tandem BRCA1 C-Terminal (BRCT) domains, which function in phosphorylation-dependent protein-protein interactions. Loss of function mutations cause defects in meristem organization due to failure to repress WUS. BARD1 binds to WUS promoter and over expression of BARD reduces the extent of WUS expression.	breast cancer associated RING 1	ATBARD1, BARD1, ROW1	-1.82117	0.000893617	0.368714	0.386908
AT1G04040	AT1G04040		HAD superfamily, subfamily IIIB acid phosphatase;(source:Araport11)	NULL	HAD superfamily, subfamily IIIB acid phosphatase		-1.77196	1.19901e-11	-0.859264	4.74859e-05
AT1G04050	SUVR1	homolog of SU(var)3-9 1	histone-lysine N-methyltransferase SUVR2-like protein;(source:Araport11)	Encodes SUVR1, one of the four closely related Arabidopsis SUVR proteins that belong to the SU(VAR)3-9 subgroup of SET-domain proteins. Proteins containing the evolutionarily conserved SET domain are involved in regulation of eukaryotic gene expression and chromatin structure through their histone lysine methyltransferase (HMTase) activity. SUVR1, SUVR2 and SUVR4 proteins contain a novel domain a…	homolog of SU(var)3-9 1	SDG13, SUVR1	-1.19122	0.000107278	-0.891054	0.00584279
AT1G04070	TOM22-I	translocase of outer membrane 22-I	translocase of outer membrane 22-I;(source:Araport11)	Subunit of the TOM complex, a translocase in the outer mitochondrial membrane that selectively allows proteins with a mitochondrial targeting sequence to enter the mitochondrion.	translocase of outer membrane 22-I	ATTOM22-I, TOM22-I	1.08695	0.000159083	1.04769	4.63276e-08
AT1G04090	AT1G04090		vacuolar sorting-associated protein (DUF946);(source:Araport11)	NULL	Plant protein of unknown function (DUF946)		-1.2976	0.0160017	-0.276826	0.708306
AT1G04110	SDD1	STOMATAL DENSITY AND DISTRIBUTION 1	Subtilase family protein;(source:Araport11)	Initially identified as a mutation affecting stomatal development and distribution. Encodes a protein similar to serine proteases.	Subtilase family protein	AtSDD1, SDD1	-1.67872	0.0109476	-0.37807	0.526911
AT1G04220	KCS2	3-ketoacyl-CoA synthase 2	3-ketoacyl-CoA synthase 2;(source:Araport11)	Encodes KCS2, a member of the 3-ketoacyl-CoA synthase family involved in the biosynthesis of VLCFA (very long chain fatty acids).	3-ketoacyl-CoA synthase 2	DAISY, KCS2	1.98957	9.73767e-06	1.14715	0.0123058
AT1G04250	AXR3	AUXIN RESISTANT 3	AUX/IAA transcriptional regulator family protein;(source:Araport11)	Transcription regulator acting as repressor of auxin-inducible gene expression. Auxin-inducible AUX/IAA gene. Short-lived nuclear protein with four conserved domains. Domain III has homology to beta alpha alpha dimerization and DNA binding domains. Involved in auxin signaling and is a positive modulator of natural leaf senescence. Auxin induces the degradation of the protein in a dosage-dependent…	AUX/IAA transcriptional regulator family protein	AtIAA17, AXR3, IAA17	-1.21626	1.20248e-06	-0.747621	0.00453569
AT1G04420	AT1G04420		NAD(P)-linked oxidoreductase superfamily protein;(source:Araport11)	NULL	NAD(P)-linked oxidoreductase superfamily protein		-1.12722	1.06353e-05	-0.346046	0.0922406
AT1G04520	PDLP2	plasmodesmata-located protein 2	plasmodesmata-located protein 2;(source:Araport11)	Encodes a plasmodesmal protein that may be involved in the intercellular movement of molecules through the plasmodesmata.	plasmodesmata-located protein 2	PDLP2	-1.74955	2.57582e-06	-0.455716	0.275222
AT1G04570	AT1G04570		Major facilitator superfamily protein;(source:Araport11)	Similar to plastid solute transporters.	Major facilitator superfamily protein		2.45655	4.80361e-08	-0.196061	0.751557
AT1G04600	XIA	myosin XI A	myosin XI A;(source:Araport11)	member of Myosin-like proteins	myosin XI A	ATXIA, XIA	-1.51594	9.2286e-06	-0.732297	0.104061
AT1G04645	AT1G04645		Plant self-incompatibility protein S1 family;(source:Araport11)	NULL	Plant self-incompatibility protein S1 family		-2.34028	0.010684	-1.15582	0.167701
AT1G04660	AT1G04660		glycine-rich protein;(source:Araport11)	NULL	glycine-rich protein		4.43916	0.00252864	-0.105093	0.983782
AT1G04680	AT1G04680		Pectin lyase-like superfamily protein;(source:Araport11)	NULL	Pectin lyase-like superfamily protein		-1.48255	5.54273e-06	-0.729794	0.0355835
AT1G04730	CTF18	CHROMOSOME TRANSMISSION FIDELITY 18	P-loop containing nucleoside triphosphate hydrolases superfamily protein;(source:Araport11)	Necessary for sister chromatid cohesion. Acts in synergy with ETG1.	P-loop containing nucleoside triphosphate hydrolases superfamily protein	CTF18	-1.29399	0.00329163	0.609649	0.0988718
AT1G04800	AT1G04800		glycine-rich protein;(source:Araport11)	NULL	glycine-rich protein		-1.14993	0.023143	-0.503528	0.0235153
AT1G04840	AT1G04840		Tetratricopeptide repeat (TPR)-like superfamily protein;(source:Araport11)	NULL	Tetratricopeptide repeat (TPR)-like superfamily protein		1.05597	0.0167752	0.494141	0.430528
AT1G04945	AT1G04945		HIT-type Zinc finger family protein;(source:Araport11)	NULL	HIT-type Zinc finger family protein		1.41186	7.94146e-13	0.910049	1.16786e-10
AT1G04980	PDIL2-2	PDI-like 2-2	PDI-like 2-2;(source:Araport11)	Encodes a protein disulfide isomerase-like (PDIL) protein, a member of a multigene family within the thioredoxin (TRX) superfamily. Transcript levels for this gene are up-regulated in response to three different chemical inducers of ER stress (dithiothreitol, beta-mercaptoethanol, and tunicamycin). AtIRE1-2 does not appear to be required for this response, but the atbzip60 mutant has a diminished…	PDI-like 2-2	ATPDI10, ATPDIL2-2, PDI10, PDIL2-2	1.41296	9.11155e-16	1.79038	1.9228e-11
AT1G05100	MAPKKK18	mitogen-activated protein kinase kinase kinase 18	mitogen-activated protein kinase kinase kinase 18;(source:Araport11)	member of MEKK subfamily. Negatively regulated by RGLG1 and RGLG2; involved in drought stress tolerance.	mitogen-activated protein kinase kinase kinase 18	MAPKKK18	3.86291	2.53858e-16	1.8182	2.78962e-08
AT1G05190	emb2394	embryo defective 2394	Ribosomal protein L6 family;(source:Araport11)	Encodes the plastid 50S ribosomal protein L6.	Ribosomal protein L6 family	EMB2394, RPL6	-1.19545	1.54809e-06	-0.349991	0.170398
AT1G05260	RCI3	RARE COLD INDUCIBLE GENE 3	Peroxidase superfamily protein;(source:Araport11)	Encodes a cold-inducible cationic peroxidase that is involved in the stress response. In response to low temperature, RCI3 transcripts accumulate in the aerial part and in roots of etiolated seedlings but only in roots of light-grown seedlings. The mRNA is cell-to-cell mobile.	Peroxidase superfamily protein	PER3, RCI3, RCI3A	2.64181	0.0213407	1.4751	0.27624
AT1G05320	AT1G05320		myosin heavy chain, embryonic smooth protein;(source:Araport11)	NULL	NULL	PICL	-1.02599	1.22065e-07	-0.766677	6.65032e-09
AT1G05340	AT1G05340		cysteine-rich TM module stress tolerance protein;(source:Araport11)	NULL	NULL	AthCYSTM1	2.53782	8.3133e-11	0.568445	0.0998614
AT1G05370	AT1G05370		Sec14p-like phosphatidylinositol transfer family protein;(source:Araport11)	NULL	Sec14p-like phosphatidylinositol transfer family protein		-1.94653	5.32106e-06	-0.870229	0.0234522
AT1G05440	AT1G05440		C-8 sterol isomerase;(source:Araport11)	NULL	C-8 sterol isomerases		-2.95723	0.0365627	-0.00506941	0.996927
AT1G05450	AT1G05450		Bifunctional inhibitor/lipid-transfer protein/seed storage 2S albumin superfamily protein;(source:Araport11)	Encodes a Protease inhibitor/seed storage/LTP family protein	Bifunctional inhibitor/lipid-transfer protein/seed storage 2S albumin superfamily protein		4.47568	0.00211161	1.61183	0.704963
AT1G05470	CVP2	COTYLEDON VASCULAR PATTERN 2	DNAse I-like superfamily protein;(source:Araport11)	Encodes an inositol polyphosphate 5' phosphatase (5PTase) that is required for the proper recruitment of cells into developing vascular tissue in leaves and cotyledons. It is most similar to Type I 5PTases that are known to cleave a phosphate from IP3 or IP4. cvp2 mutants have elevated levels of IP3 and are hypersensitive to ABA in seed germination assays.	DNAse I-like superfamily protein	CVP2	-1.04397	0.0109412	-0.416805	0.311358
AT1G05560	UGT75B1	UDP-glucosyltransferase 75B1	UDP-glucosyltransferase 75B1;(source:Araport11)	A UDP-glucose transferase localized in the phragmoplast. It has been co-purified with the callose synthase complex and may transfer UDP-glucose from sucrose synthase to the callose synthase and thus help form a substrate channel for the synthesis of callose at the forming cell plate. Induced by salicylic acid. Independent of NPR1 for their induction by salicylic acid. UGT1 encodes a protein with …	UDP-glucosyltransferase 75B1	UGT1, UGT75B1	1.17753	3.76135e-05	0.877705	0.000164893
AT1G05575	AT1G05575		transmembrane protein;(source:Araport11)	NULL	NULL	HUP17	-1.27512	0.0324189	-1.68026	0.0011546
AT1G05630	5PTASE13	inositol-polyphosphate 5-phosphatase 13	Endonuclease/exonuclease/phosphatase family protein;(source:Araport11)	Encodes an inositol polyphosphate 5-phosphatase with phosphatase activity toward only Ins(1,4,5)P3. Induced in response to ABA and wounding treatments. Expressed in young seedlings and flowers, while no transcripts were detectable in maturated roots, stems, and rosette leaves Modulates the development of cotyledon veins through its regulation of auxin homeostasis. Involved in blue light lightÔÇôs…	Endonuclease/exonuclease/phosphatase family protein	5PTASE13, AT5PTASE13	-1.1789	1.78724e-08	-0.0418786	0.932813
AT1G05675	AT1G05675		UDP-Glycosyltransferase superfamily protein;(source:Araport11)	NULL	UDP-Glycosyltransferase superfamily protein		1.1151	0.048802	1.94863	3.27854e-05
AT1G05680	UGT74E2	Uridine diphosphate glycosyltransferase 74E2	Uridine diphosphate glycosyltransferase 74E2;(source:Araport11)	Encodes a UDP-glucosyltransferase, UGT74E2, that acts on IBA (indole-3-butyric acid) and affects auxin homeostasis. The transcript and protein levels of this enzyme are strongly induced by H2O2 and may allow integration of ROS (reactive oxygen species) and auxin signaling. This enzyme can also transfer glycosyl groups to several compounds related to the explosive TNT when this synthetic compound …	Uridine diphosphate glycosyltransferase 74E2	UGT74E2	4.29538	5.4043e-89	5.68938	2.0864e-177
AT1G05700	AT1G05700		Leucine-rich repeat transmembrane protein kinase protein;(source:Araport11)	NULL	Leucine-rich repeat transmembrane protein kinase protein		4.20805	0.000619512	-0.105093	0.983782
AT1G05710	AT1G05710		basic helix-loop-helix (bHLH) DNA-binding superfamily protein;(source:Araport11)	NULL	basic helix-loop-helix (bHLH) DNA-binding superfamily protein		1.1771	0.000829109	0.663398	0.0194122
AT1G05730	AT1G05730		FAM136A-like protein (DUF842);(source:Araport11)	NULL	Eukaryotic protein of unknown function (DUF842)		1.89423	6.83109e-10	1.26927	2.29201e-05
AT1G05800	DGL	DONGLE	alpha/beta-Hydrolases superfamily protein;(source:Araport11)	Encodes a galactolipase. Located in the chloroplast. Involved in the initial step of jasmonic acid biosynthesis. Expressed in vegetative tissues and is necessary for the biosynthesis of basal-level JAs in vegetative tissues.	alpha/beta-Hydrolases superfamily protein	DGL	3.9328	0.00636071	3.25576	0.0399163
AT1G05950	AT1G05950		hypothetical protein;(source:Araport11)	NULL	NULL		-1.13555	0.00025957	0.128905	0.755139
AT1G05990	AT1G05990		EF hand calcium-binding protein family;(source:Araport11)	NULL	EF hand calcium-binding protein family	CML7, RHS1	3.62722	0.0225834	5.14483	3.03838e-05
AT1G06350	ADS4	delta 9 desaturase 4	Fatty acid desaturase family protein;(source:Araport11)	NULL	Fatty acid desaturase family protein	ADS4, AtADS4, CER17	-3.14001	0.00410968	-1.06775	0.255472
AT1G06360	AT1G06360		Fatty acid desaturase family protein;(source:Araport11)	ADS4.2 has strong desaturase activity on acyl-CoA substrates longer than C32 and &#969;-7 product regio-specificity in yeast assays. It involves in characteristic (C33-C37) &#969;-7 monounsaturated alkene formation in cuticular wax of young rosette leaves.	Fatty acid desaturase family protein	ADS4.2	-2.09078	1.47193e-10	-1.08504	0.00675452
AT1G06520	GPAT1	GLYCEROL-3-PHOSPHATE sn-2-ACYLTRANSFERASE 1	glycerol-3-phosphate acyltransferase 1;(source:Araport11)	sn-glycerol-3-phosphate 2-O-acyltransferase. Expressed in flower buds and siliques. Homozygous mutant plants are male sterile.	glycerol-3-phosphate acyltransferase 1	ATGPAT1, GPAT1, sn-2-GPAT1	1.91434	3.07574e-05	0.632219	0.230868
AT1G06620	AT1G06620		2-oxoglutarate (2OG) and Fe(II)-dependent oxygenase superfamily protein;(source:Araport11)	encodes a protein whose sequence is similar to a 2-oxoglutarate-dependent dioxygenase The mRNA is cell-to-cell mobile.	2-oxoglutarate (2OG) and Fe(II)-dependent oxygenase superfamily protein		1.50804	0.00299286	1.98101	5.49636e-05
AT1G06680	PSBP-1	photosystem II subunit P-1	photosystem II subunit P-1;(source:Araport11)	Encodes a 23 kD extrinsic protein that is part of photosystem II and participates in the regulation of oxygen evolution. Phosphorylation of this protein is dependent on calcium. In plsp1-1 mutant plastids, the nonmature form of the protein localizes in the stroma. The mRNA is cell-to-cell mobile.	photosystem II subunit P-1	OE23, OEE2, PSBP-1, PSII-P	-1.62415	1.42551e-07	-0.772553	1.12877e-06
AT1G06850	bZIP52	basic leucine-zipper 52	basic leucine-zipper 52;(source:Araport11)	bZIP protein involved in heat stress response. Under heat stress localization moves exclusively to nucleus.	basic leucine-zipper 52	AtbZIP52, bZIP52	-1.44764	1.26352e-12	-0.812581	0.000133315
AT1G07000	EXO70B2	exocyst subunit exo70 family protein B2	exocyst subunit exo70 family protein B2;(source:Araport11)	A member of EXO70 gene family, putative exocyst subunits, conserved in land plants. Arabidopsis thaliana contains 23 putative EXO70 genes, which can be classified into eight clusters on the phylogenetic tree.	exocyst subunit exo70 family protein B2	ATEXO70B2, EXO70B2	-1.19921	0.0115714	-0.462732	0.44553
AT1G07090	LSH6	LIGHT SENSITIVE HYPOCOTYLS 6	LIGHT-DEPENDENT SHORT HYPOCOTYLS-like protein (DUF640);(source:Araport11)	NULL	Protein of unknown function (DUF640)	LSH6	-1.2498	8.36282e-15	-0.470708	0.0092001
AT1G07135	AT1G07135		glycine-rich protein;(source:Araport11)	NULL	glycine-rich protein		-1.90058	0.00110777	-1.59601	0.00166752
AT1G07160	AT1G07160		Protein phosphatase 2C family protein;(source:Araport11)	NULL	Protein phosphatase 2C family protein		2.16272	0.000555815	1.51644	0.00787428
AT1G07260	UGT71C3	UDP-glucosyl transferase 71C3	UDP-glucosyl transferase 71C3;(source:Araport11)	Encodes a uridine diphosphate-glycosyltransferase that acts on methyl salicylate (MeSA) to form MeSA glucosides in vitro and in vivo and facilitates negative regulation of the SAR response by modulating homeostasis of MeSA and SA.	UDP-glucosyl transferase 71C3	UGT71C3	-2.44217	0.00296434	-1.22396	0.0645956
AT1G07320	RPL4	ribosomal protein L4	ribosomal protein L4;(source:Araport11)	encodes a plastid ribosomal protein L4	ribosomal protein L4	EMB2784, PRPL4, RPL4	-1.30872	1.50764e-06	-0.435467	0.1145
AT1G07330	AT1G07330		dentin sialophosphoprotein;(source:Araport11)	NULL	NULL		2.83624	0.00029813	-0.797139	0.575543
AT1G07370	PCNA1	proliferating cellular nuclear antigen 1	proliferating cellular nuclear antigen 1;(source:Araport11)	Encodes putative proliferating cell nuclear antigen involved in cell cycle regulation. May be sumoylated.	proliferating cellular nuclear antigen 1	ATPCNA1, PCNA1	-1.33437	0.00832139	0.712502	0.0779723
AT1G07400	AT1G07400		HSP20-like chaperones superfamily protein;(source:Araport11)	NULL	HSP20-like chaperones superfamily protein	HSP17.8	8.22135	1.12359e-42	2.90255	7.03947e-32
AT1G07450	AT1G07450		NAD(P)-binding Rossmann-fold superfamily protein;(source:Araport11)	NULL	NAD(P)-binding Rossmann-fold superfamily protein		-1.59627	0.0483549	-1.51458	0.057587
AT1G07710	AT1G07710		Ankyrin repeat family protein;(source:Araport11)	NULL	Ankyrin repeat family protein		-1.77133	0.00271006	-0.74002	0.2403
AT1G07880	ATMPK13		Protein kinase superfamily protein;(source:Araport11)	member of MAP Kinase	Protein kinase superfamily protein	ATMPK13	-1.30821	0.000742146	-0.621146	0.1355
AT1G07985	AT1G07985		Expressed protein;(source:Araport11)	Protein of unknown function. May function in tethering lipid droplet to the plasma membrane via interaction with SLDP1/2.	Expressed protein	LIPA	2.2012	0.00851156	0.907056	0.5109
AT1G08090	NRT2:1	nitrate transporter 2:1	nitrate transporter 2:1;(source:Araport11)	High-affinity nitrate transporter. Up-regulated by nitrate. Functions as a repressor of lateral root initiation independently of nitrate uptake.	nitrate transporter 2:1	ACH1, ATNRT2.1, ATNRT2:1, LIN1, NRT2, NRT2.1, NRT2:1, NRT2;1AT	-1.8638	0.0498432	-0.70946	0.418125
AT1G08260	TIL1	TILTED 1	DNA polymerase epsilon catalytic subunit;(source:Araport11)	Similar to POL2A, DNA polymerase epsilon catalytic subunit. Essential for Arabidopsis growth. Null homozygotes are embryo lethal, partial loss of function alleles show embryo patterning defects such as root pole displacement. Delayed progression through cell cycle results in embryos with smaller numbers of larger cells.	DNA polymerase epsilon catalytic subunit	ABO4, EMB142, EMB2284, EMB529, ESD7, POL2A, TIL1	-1.18734	0.000670368	0.155923	0.599388
AT1G08270	AT1G08270		vacuolar protein sorting-associated protein;(source:Araport11)	NULL	NULL		2.00897	4.53874e-06	0.220707	0.793986
AT1G08300	NVL	NO VEIN-LIKE	no vein-like protein;(source:Araport11)	NULL	no vein-like	NVL	1.00004	6.44668e-06	0.460039	0.0323597
AT1G08380	PSAO	photosystem I subunit O	photosystem I subunit O;(source:Araport11)	Encodes subunit O of photosystem I.	photosystem I subunit O	PSAO	-1.37485	3.7145e-06	-0.579538	1.83946e-05
AT1G08520	ALB1	ALBINA 1	ALBINA 1;(source:Araport11)	Encodes the CHLD subunit of the Mg-chelatase enzyme involved in chlorophyll biosynthesis. Lines carrying recessive mutations of this locus are white and seedling lethal.	ALBINA 1	ALB-1V, ALB1, CHLD, PDE166, V157	-1.45505	2.9333e-13	-0.74782	1.1264e-05
AT1G08560	SYP111	syntaxin of plants 111	syntaxin of plants 111;(source:Araport11)	member of SYP11 syntaxin Gene Family localized in the trans-Golgi network.	syntaxin of plants 111	ATSYP111, KN, SYP111	-1.68954	0.000558198	-0.295596	0.680239
AT1G08610	AT1G08610		Pentatricopeptide repeat (PPR) superfamily protein;(source:Araport11)	NULL	Pentatricopeptide repeat (PPR) superfamily protein		1.32365	7.70915e-10	0.673194	0.00248055
AT1G08630	THA1	threonine aldolase 1	threonine aldolase 1;(source:Araport11)	Encodes a threonine aldolase, involved in threonine degradation to glycine. Primarily expressed in seeds and seedlings.	threonine aldolase 1	THA1	1.57833	0.00216126	0.118196	0.927525
AT1G09140	SR30	Serine/Arginine-Rich Protein Splicing Factor 30	SERINE-ARGININE PROTEIN 30;(source:Araport11)	Encodes a serine-arginine rich RNA binding protein involved in regulation of splicing (including splicing of itself). Exists as 3 alternative spliced forms that are differentially expressed. AT1G09140.1 predominantly accumulates in the cytosol in light grown plants.Barta et al (2010) have proposed a nomenclature for Serine/Arginine-Rich Protein Splicing Factors (SR proteins): Plant Cell. 2010, 22…	SERINE-ARGININE PROTEIN 30	At-SR30, ATSRP30, SR30	1.01535	1.85555e-12	0.015116	0.936817
AT1G09200	AT1G09200		Histone superfamily protein;(source:Araport11)	NULL	Histone superfamily protein	H3.1, HTR2	-1.54197	0.000607247	0.0950921	0.888374
AT1G09240	NAS3	nicotianamine synthase 3	nicotianamine synthase 3;(source:Araport11)	Encodes a nicotianamine synthase.	nicotianamine synthase 3	ATNAS3, NAS3	1.08667	0.00363747	0.114845	0.912681
AT1G09340	CRB	chloroplast RNA binding	chloroplast RNA binding protein;(source:Araport11)	Encodes CHLOROPLAST RNA BINDING (CRB), a putative RNA-binding protein. CRB is important for the proper functioning of the chloroplast. Mutations in CRB also affects the circadian system, altering the expression of both oscillator and output genes. The mRNA is cell-to-cell mobile.	chloroplast RNA binding	CRB, CSP41B, HIP1.3	-1.37126	2.26546e-06	-0.837109	0.000139116
AT1G09390	AT1G09390		GDSL-like Lipase/Acylhydrolase superfamily protein;(source:Araport11)	GDSL-motif esterase/acyltransferase/lipase. Enzyme group with broad substrate specificity that may catalyze acyltransfer or hydrolase reactions with lipid and non-lipid substrates.	GDSL-like Lipase/Acylhydrolase superfamily protein		-1.46154	7.97197e-10	-1.38154	4.1271e-08
AT1G09450	Haspin	Haspin-related gene	Protein kinase superfamily protein;(source:Araport11)	Encodes a protein kinase that phosphorylates histone H3 at Thr3 and Thr11 and plays a role in mitotic cell division.	Protein kinase superfamily protein	AtHaspin, Haspin	-2.16997	0.0026513	-0.222143	0.843358
AT1G09500	AT1G09500		NAD(P)-binding Rossmann-fold superfamily protein;(source:Araport11)	similar to Eucalyptus gunnii alcohol dehydrogenase of unknown physiological function (GI:1143445), Vigna unguiculata (gi:1854445), NOT a cinnamyl-alcohol dehydrogenase	NAD(P)-binding Rossmann-fold superfamily protein		3.09644	2.27229e-07	0.943523	0.121912
AT1G09750	AT1G09750		Eukaryotic aspartyl protease family protein;(source:Araport11)	NULL	Eukaryotic aspartyl protease family protein		-1.19892	0.00028761	-0.35172	0.445295
AT1G09970	LRR XI-23		Leucine-rich receptor-like protein kinase family protein;(source:Araport11)	RLK7 belongs to a leucine-rich repeat class of receptor-likekinase (LRR-RLKs). It is involved in the control of germination speed and the tolerance to oxidant stress. The mRNA is cell-to-cell mobile.	Leucine-rich receptor-like protein kinase family protein	LRR XI-23, RLK7	1.43472	3.99096e-05	1.64841	2.32761e-06
AT1G10070	BCAT-2	branched-chain amino acid transaminase 2	branched-chain amino acid transaminase 2;(source:Araport11)	Encodes a chloroplast branched-chain amino acid aminotransferase. Complements the yeast leu/iso-leu/val auxotrophy mutant. Involved in cell wall development.	branched-chain amino acid transaminase 2	ATBCAT-2, BCAT-2, BCAT2	1.13591	0.000365289	0.589488	0.148728
AT1G10140	AT1G10140		Uncharacterized conserved protein UCP031279;(source:Araport11)	NULL	Uncharacterised conserved protein UCP031279		1.48535	7.93343e-09	1.45766	7.1113e-07
AT1G10170	NFXL1	NF-X-like 1	NF-X-like 1;(source:Araport11)	Encodes AtNFXL1, a homologue of the putative human transcription repressor NF-X1. Functions as a negative regulator of the trichothecene phytotoxin-induced defense response.	NF-X-like 1	ATNFXL1, NFXL1	1.76726	1.73768e-06	0.578148	0.000943518
AT1G10270	GRP23	glutamine-rich protein 23	glutamine-rich protein 23;(source:Araport11)	NULL	Encodes a glutamine-rich pentatricopeptide repeat (PPR) protein that functions as a potential regulator of gene expression during early embryogenesis.	GRP23	1.37284	6.01169e-15	1.03709	2.9022e-15
AT1G10340	AT1G10340		Ankyrin repeat family protein;(source:Araport11)	NULL	Ankyrin repeat family protein		-1.38408	0.0184724	-1.1772	0.048608
AT1G10360	GSTU18	glutathione S-transferase TAU 18	glutathione S-transferase TAU 18;(source:Araport11)	Encodes glutathione transferase belonging to the tau class of GSTs. Naming convention according to Wagner et al. (2002).	glutathione S-transferase TAU 18	ATGSTU18, GST29, GSTU18	-1.19074	5.24809e-14	-0.79321	5.3295e-13
AT1G10370	ERD9	EARLY-RESPONSIVE TO DEHYDRATION 9	Glutathione S-transferase family protein;(source:Araport11)	Encodes GSTU17 (Glutathione S-Transferase U17). Functions as a negative component of stress-mediated signal transduction pathways in drought and salt stress responses.	Glutathione S-transferase family protein	ATGSTU17, ERD9, GST30, GST30B, GSTU17	2.38316	2.64326e-10	1.50967	5.90614e-05
AT1G10410	AT1G10410		CW14 protein (DUF1336);(source:Araport11)	NULL	Protein of unknown function (DUF1336)		1.22766	5.48922e-09	0.786781	1.16042e-05
AT1G10560	PUB18	plant U-box 18	plant U-box 18;(source:Araport11)	Encodes a protein containing a UND, a U-box, and an ARM domain. This protein has E3 ubiquitin ligase activity based on in vitro assays.	plant U-box 18	ATPUB18, PUB18	-1.67157	4.34668e-10	-1.1936	3.80588e-05
AT1G10585	AT1G10585		basic helix-loop-helix (bHLH) DNA-binding superfamily protein;(source:Araport11)	NULL	basic helix-loop-helix (bHLH) DNA-binding superfamily protein		4.03812	3.50002e-19	2.69495	7.2799e-13
AT1G10586	AT1G10586		basic helix-loop-helix (bHLH) DNA-binding superfamily protein;(source:Araport11)	NULL	basic helix-loop-helix (bHLH) DNA-binding superfamily protein		1.7095	0.0186806	1.25098	0.059248
AT1G10640	AT1G10640		Pectin lyase-like superfamily protein;(source:Araport11)	NULL	Pectin lyase-like superfamily protein		-2.5283	5.99619e-05	-1.05005	0.0863749
AT1G10657	AT1G10657		transmembrane protein;(source:Araport11)	NULL	Plant protein 1589 of unknown function	DEG17	-1.17741	0.0436413	0.0202326	0.983614
AT1G10850	AT1G10850		Leucine-rich repeat protein kinase family protein;(source:Araport11)	NULL	Leucine-rich repeat protein kinase family protein		-1.05986	0.00022277	-0.107279	0.788534
AT1G10990	AT1G10990		transmembrane protein;(source:Araport11)	NULL	NULL		-1.18709	0.0424707	-0.0553705	0.951514
AT1G11000	MLO4	MILDEW RESISTANCE LOCUS O 4	Seven transmembrane MLO family protein;(source:Araport11)	A member of a large family of seven-transmembrane domain proteins specific to plants, homologs of the barley mildew resistance locus o (MLO) protein. The Arabidopsis genome contains 15 genes encoding MLO proteins, with localization in plasma membrane. Phylogenetic analysis revealed four clades of closely-related AtMLO genes. ATMLO4 belongs to the clade I, with AtMLO11 and AtMLO14. The gene is exp…	Seven transmembrane MLO family protein	ATMLO4, MLO4	-1.07222	0.00207745	-0.288709	0.465848
AT1G11100	AT1G11100		SNF2 domain-containing protein / helicase domain-containing protein / zinc finger protein-like protein;(source:Araport11)	NULL	SNF2 domain-containing protein / helicase domain-containing protein / zinc finger protein-related	FRG5	2.20164	4.80452e-07	2.34447	1.50263e-09
AT1G11125	AT1G11125		hypothetical protein;(source:Araport11)	NULL	NULL		-1.07108	0.0394594	0.896738	0.022774
AT1G11220	AT1G11220		cotton fiber, putative (DUF761);(source:Araport11)	NULL	Protein of unknown function (DUF761)		-1.51781	0.000246361	-0.564924	0.180663
AT1G11300	AT1G11300		G-type lectin S-receptor-like Serine/Threonine-kinase;(source:Araport11)	The annotation for At1g11300 in TAIR10 is incorrect. This locus has been split into two At1g11300 (symbol: EGM1) and At1g11305 (symbol: EGM2) (Olivier Loudet, personal communication, 2013-04-03). See Comment field for revised annotation.	protein serine/threonine kinases;protein kinases;ATP binding;sugar binding;kinases;carbohydrate binding	EGM1	-1.04881	5.04842e-07	-0.0978973	0.834616
AT1G11330	AT1G11330		S-locus lectin protein kinase family protein;(source:Araport11)	Recognizes the 9-methyl?branched sphingoid base, produced as result of cleavage of Phytophthora infestans?ceramide D (Pi-Cer D) by NCER2. the 9-Methyl?branched sphingoid base is specific to microbes and induces plant immune responses by physically interacting with RDA2.	S-locus lectin protein kinase family protein	RDA2, SD1-13	-1.15619	6.54279e-05	0.65549	0.0166522
AT1G11350	SD1-13	S-domain-1 13	S-domain-1 13;(source:Araport11)	NULL	S-domain-1 13	CBRLK1, RKS2, SD1-13	-1.42555	2.74328e-10	-0.968157	2.74733e-05
AT1G11545	XTH8	xyloglucan endotransglucosylase/hydrolase 8	xyloglucan endotransglucosylase/hydrolase 8;(source:Araport11)	NULL	xyloglucan endotransglucosylase/hydrolase 8	XTH8	-1.18731	0.00202215	0.0133082	0.983614
AT1G11572	AT1G11572		Plant thionin family protein;(source:Araport11)	Encodes a Plant thionin family protein	Plant thionin family protein		4.6312	0.000653002	5.56845	3.81873e-06
AT1G11700	AT1G11700		senescence regulator (Protein of unknown function, DUF584);(source:Araport11)	NULL	Protein of unknown function, DUF584		-1.45497	6.87869e-06	-1.78925	1.36729e-07
AT1G11730	AT1G11730		Galactosyltransferase family protein;(source:Araport11)	NULL	Galactosyltransferase family protein		-1.41961	0.00300279	-0.676853	0.168438
AT1G11850	AT1G11850		transmembrane protein;(source:Araport11)	NULL	NULL		-1.1053	0.0281537	-0.223507	0.675951
AT1G11860	AT1G11860		Glycine cleavage T-protein family;(source:Araport11)	T-protein is the aminomethyltransferase of the glycine cleavage multienzyme system GCS.	Glycine cleavage T-protein family	GLDT	-1.23259	4.91738e-05	-0.858927	0.000246392
AT1G11925	AT1G11925		Stigma-specific Stig1 family protein;(source:Araport11)	Encodes a Stigma-specific Stig1 family protein	Stigma-specific Stig1 family protein		3.38823	0.00168403	1.27047	0.11561
AT1G12040	LRX1	leucine-rich repeat/extensin 1	leucine-rich repeat/extensin 1;(source:Araport11)	encodes a a chimeric leucine-rich repeat/extensin protein that regulates root hair morphogenesis and elongation. Null mutants develop root hairs that frequently abort, swell, or branch. Gene is expressed in root hair cells and protein is specifically localized in the wall of the hair proper. The mRNA is cell-to-cell mobile.	leucine-rich repeat/extensin 1	LRX1	7.24789	1.98525e-07	NA	NA
AT1G12060	BAG5	BCL-2-associated athanogene 5	BCL-2-associated athanogene 5;(source:Araport11)	A member of Arabidopsis BAG (Bcl-2-associated athanogene) proteins, plant homologs of mammalian regulators of apoptosis. Plant BAG proteins are multi-functional and remarkably similar to their animal counterparts, as they regulate apoptotic-like processes ranging from pathogen attack, to abiotic stress, to plant development.	BCL-2-associated athanogene 5	ATBAG5, BAG5	1.01984	0.0264547	-0.28584	0.681957
AT1G12380	AT1G12380		hypothetical protein;(source:Araport11)	NULL	NULL		-1.02174	0.000643358	-0.0975677	0.841603
AT1G12540	AT1G12540		basic helix-loop-helix (bHLH) DNA-binding superfamily protein;(source:Araport11)	NULL	basic helix-loop-helix (bHLH) DNA-binding superfamily protein		2.55042	0.0170597	2.00686	0.185523
AT1G12570	AT1G12570		Glucose-methanol-choline (GMC) oxidoreductase family protein;(source:Araport11)	Ortholog of maize IPE1 gene which is involved in pollen exine development.	Glucose-methanol-choline (GMC) oxidoreductase family protein		-1.92369	0.00565941	-1.49519	0.0112703
AT1G12900	GAPA-2	glyceraldehyde 3-phosphate dehydrogenase A subunit 2	glyceraldehyde 3-phosphate dehydrogenase A subunit 2;(source:Araport11)	NULL	glyceraldehyde 3-phosphate dehydrogenase A subunit 2	GAPA-2	-1.49844	8.18432e-05	-0.745121	0.00845361
AT1G12940	NRT2.5	nitrate transporter2.5	nitrate transporter2.5;(source:Araport11)	member of High affinity nitrate transporter family	nitrate transporter2.5	ATNRT2.5, NRT2.5	-2.15943	0.0491857	0.102416	0.947877
AT1G13250	GATL3	galacturonosyltransferase-like 3	galacturonosyltransferase-like 3;(source:Araport11)	Encodes a protein with putative galacturonosyltransferase activity.	galacturonosyltransferase-like 3	GATL3	-1.22309	0.00948029	-0.431002	0.203205
AT1G13370	AT1G13370		Histone superfamily protein;(source:Araport11)	NULL	Histone superfamily protein	HTR6	3.615	1.35528e-05	1.02112	0.572129
AT1G13470	AT1G13470		hypothetical protein (DUF1262);(source:Araport11)	NULL	Protein of unknown function (DUF1262)		-1.46933	4.17494e-07	0.796204	0.0247584
AT1G13650	AT1G13650		hypothetical protein;(source:Araport11)	NULL	NULL		-2.6037	5.29196e-06	-2.29757	1.38964e-11
AT1G13810	AT1G13810		Restriction endonuclease, type II-like superfamily protein;(source:Araport11)	NULL	Restriction endonuclease, type II-like superfamily protein		1.41817	1.42964e-08	0.699696	0.000949424
AT1G14060	AT1G14060		GCK domain-containing protein;(source:Araport11)	NULL	GCK domain-containing protein		1.66749	4.76169e-14	1.43225	7.79365e-20
AT1G14120	AT1G14120		2-oxoglutarate (2OG) and Fe(II)-dependent oxygenase superfamily protein;(source:Araport11)	DAO2 is an IAA oxidase expressed in root caps. it is a member of a family of dioxygenase and 2OG Fe(II) oxygenase domain and DAO domain containing proteins. It is expressed specifically in root cap cells and does not appear to be the major IAA oxidase in planta.	2-oxoglutarate (2OG) and Fe(II)-dependent oxygenase superfamily protein	AtDAO2	1.89295	0.000420399	1.52216	0.0783143
AT1G14300	AT1G14300		ARM repeat superfamily protein;(source:Araport11)	NULL	ARM repeat superfamily protein		1.27988	1.52e-13	0.842209	7.65439e-13
AT1G14600	AT1G14600		Homeodomain-like superfamily protein;(source:Araport11)	NULL	Homeodomain-like superfamily protein		-1.20711	1.85772e-07	-0.740207	0.00218864
AT1G14630	AT1G14630		XRI1-like protein;(source:Araport11)	NULL	NULL		-1.25311	0.0202949	-0.957638	0.0638533
AT1G14780	AT1G14780		MAC/Perforin domain-containing protein;(source:Araport11)	NULL	MAC/Perforin domain-containing protein		1.39927	7.23806e-06	0.800719	0.0169465
AT1G14860	NUDT18	nudix hydrolase homolog 18	nudix hydrolase homolog 18;(source:Araport11)	NULL	nudix hydrolase homolog 18	atnudt18, NUDT18	2.15551	2.00638e-11	1.86287	1.11273e-05
AT1G14880	PCR1	PLANT CADMIUM RESISTANCE 1	PLANT CADMIUM RESISTANCE 1;(source:Araport11)	NULL	PLANT CADMIUM RESISTANCE 1	AtPCR1, PCR1	-1.12526	0.00259125	0.486028	0.173154
AT1G14890	AT1G14890		Plant invertase/pectin methylesterase inhibitor superfamily protein;(source:Araport11)	NULL	Plant invertase/pectin methylesterase inhibitor superfamily protein		1.33971	4.19232e-10	1.15116	1.63157e-15
AT1G15010	AT1G15010		mediator of RNA polymerase II transcription subunit;(source:Araport11)	NULL	NULL		1.49469	0.0230286	1.06679	0.0396955
AT1G15040	GAT1_2.1	glutamine amidotransferase 1_2.1	Class I glutamine amidotransferase-like superfamily protein;(source:Araport11)	Encodes a nitrogen regulated putative glutamine amidotransferase that represses shoot branching.	Class I glutamine amidotransferase-like superfamily protein	GAT, GAT1_2.1	1.13954	0.041885	-0.133909	0.929341
AT1G15050	IAA34	indole-3-acetic acid inducible 34	indole-3-acetic acid inducible 34;(source:Araport11)	Belongs to auxin inducible gene family.	indole-3-acetic acid inducible 34	IAA34	-1.8972	0.043078	-3.04099	0.0110184
AT1G15080	LPP2	lipid phosphate phosphatase 2	lipid phosphate phosphatase 2;(source:Araport11)	Encodes phosphatidic acid phosphatase. Involved in ABA signaling. Functions as a negative regulator upstream of ABI4. Expressed during germination and seed development. Expressed overall in young seedlings, in roots, hypocotyls, and vascular cells of cotyledons and leaves of 10 day-old seedlings, in flower filaments and stem elongation zones. Not expressed in anthers, pollen nor petals.	lipid phosphate phosphatase 2	ATLPP2, ATPAP2, LPP2	-1.25487	9.25959e-05	-0.709281	0.145829
AT1G15110	PSS1	phosphatidylserine synthase 1	phosphatidyl serine synthase family protein;(source:Araport11)	PSS1 encodes a base-exchange-type Phosphatidylserine (PS) synthase. Mutant analysis revealed its role in pollen maturation.	phosphatidyl serine synthase family protein	AtPSS1, PSS1	1.17745	1.48011e-07	0.816744	0.000158541
AT1G15300	CYTOSLEEPER	CYTOSLEEPER	transposable_element_gene;(source:Araport11);hAT-like transposase family (hobo/Ac/Tam3), has a 5.1e-59 P-value blast match to GB:CAA29005 ORFa of Maize Ac (hAT-element) (Zea mays);(source:TAIR10)	NULL	transposable element gene	CYTOSLEEPER	1.25229	0.000307852	0.443671	0.32006
AT1G15380	GLYI4	glyoxylase I 4	Lactoylglutathione lyase / glyoxalase I family protein;(source:Araport11)	Glyoxalase which affects ABA?JA crosstalk. Member of the GLYI family. glyI4 mutant plants show a general stress phenotype characterized by compromised MG scavenging, accumulation of reactive oxygen species (ROS), stomatal closure, andreduced fitness was observed.	Lactoylglutathione lyase / glyoxalase I family protein	GLYI4	1.65229	0.00143212	-1.241	0.0371791
AT1G15410	AT1G15410		aspartate-glutamate racemase family;(source:Araport11)	NULL	aspartate-glutamate racemase family		-1.12855	6.54453e-09	-1.21403	8.48886e-09
AT1G15415	AT1G15415		late embryogenesis abundant-like protein;(source:Araport11)	The protein encoded by this gene was identified as a part of pollen proteome by mass spec analysis. It has weak homology to LEA (late embryo abundant) proteins. Encodes protein phosphatase 2A (PP2A) B'gamma subunit. Targeted to nucleus and cytosol.	NULL		3.9092	2.57409e-08	4.97944	5.7261e-14
AT1G15420	AT1G15420		WD repeat protein;(source:Araport11)	Encodes a novel plant specific protein that is co-expressed with components of pre-rRNA processing complex. Co-localizes with NuGWD1 and SWA1.	NULL	PCP1	1.02078	2.85439e-06	0.859235	1.71605e-07
AT1G15440	PWP2	periodic tryptophan protein 2	periodic tryptophan protein 2;(source:Araport11)	Encodes a nucleolar protein that is a ribosome biogenesis co-factor. Mutants display aberrant RNA processing and female gametophyte development.	periodic tryptophan protein 2	ATPWP2, PWP2	1.25248	4.18465e-09	0.895718	1.29535e-07
AT1G15480	AT1G15480		Tetratricopeptide repeat (TPR)-like superfamily protein;(source:Araport11)	PPR motif containing protein. Found in mitochondria. Mutants flower early and have reduced levels of the ABI5, a regulator of FLC expression.	Tetratricopeptide repeat (TPR)-like superfamily protein	POCO1	1.03929	7.55379e-06	0.786618	1.59317e-05
AT1G15510	ECB2	EARLY CHLOROPLAST BIOGENESIS2	Tetratricopeptide repeat (TPR)-like superfamily protein;(source:Araport11)	Encodes a pentatricopeptide repeat protein required for chloroplast transcript accD RNA editing and early chloroplast biogenesis.	Tetratricopeptide repeat (TPR)-like superfamily protein	ATECB2, ECB2, VAC1	1.38978	8.58495e-07	0.17786	0.634306
AT1G15550	GA3OX1	gibberellin 3-oxidase 1	gibberellin 3-oxidase 1;(source:Araport11)	Involved in later steps of the gibberellic acid biosynthetic pathway. Activated by AGAMOUS in a cal-1, ap1-1 background. Deletion of 208 bp from -1016 to -809 (&#916;-808) resulted in loss of GA-negative feedback (this sequence, which contains a 43-bp sequence GNFEI, was shown to be sufficient for GA-negative feedback).	gibberellin 3-oxidase 1	ATGA3OX1, GA3OX1, GA4	1.07085	0.0333801	-0.642536	0.281147
AT1G15670	AT1G15670		Galactose oxidase/kelch repeat superfamily protein;(source:Araport11)	Encodes a member of a family of F-box proteins, called the KISS ME DEADLY (KMD) family, that targets type-B ARR proteins for degradation and is involved in the negative regulation of the cytokinin response. Also named as KFB1, a member of a group of Kelch repeat F-box proteins that negatively regulate phenylpropanoid biosynthesis by targeting the phenypropanoid biosynthesis enzyme phenylalanine a…	Galactose oxidase/kelch repeat superfamily protein	KFB01, KMD2	1.25703	4.20704e-05	1.4277	1.49791e-06
AT1G15820	LHCB6	light harvesting complex photosystem II subunit 6	light harvesting complex photosystem II subunit 6;(source:Araport11)	Lhcb6 protein (Lhcb6), light harvesting complex of photosystem II.	light harvesting complex photosystem II subunit 6	CP24, LHCB6	-1.79171	4.86624e-07	-0.702411	5.00369e-05
AT1G15830	AT1G15830		hypothetical protein;(source:Araport11)	NULL	NULL		-1.43087	1.67334e-05	-0.602961	0.0539348
AT1G15870	AT1G15870		Mitochondrial glycoprotein family protein;(source:Araport11)	NULL	Mitochondrial glycoprotein family protein		1.13767	1.28616e-05	0.639511	0.00234615
AT1G15960	NRAMP6	NRAMP metal ion transporter 6	NRAMP metal ion transporter 6;(source:Araport11)	Member of Nramp2 family. NRAMP6 cooperates with NRAMP1 in Mn utilization.	NRAMP metal ion transporter 6	ATNRAMP6, NRAMP6	-1.8403	1.51859e-10	-1.7176	5.2373e-13
AT1G15980	PnsB1	Photosynthetic NDH subcomplex B 1	NDH-dependent cyclic electron flow 1;(source:Araport11)	encodes a novel subunit of the chloroplast NAD(P)H dehydrogenase complex, involved in cyclic electron flow around photosystem I to produce ATP.	NDH-dependent cyclic electron flow 1	NDF1, NDH48, PnsB1	-1.27055	5.68103e-08	-1.0817	1.08734e-10
AT1G16022	AT1G16022		transmembrane protein;(source:Araport11)	NULL	NULL		4.15713	0.00243667	-0.54025	0.874574
AT1G16030	Hsp70b	heat shock protein 70B	heat shock protein 70B;(source:Araport11)	NULL	heat shock protein 70B	HSP70-5, Hsp70b	7.04036	8.58338e-35	-0.183038	0.50362
AT1G16070	TLP8	tubby like protein 8	tubby like protein 8;(source:Araport11)	Member of TLP family	tubby like protein 8	AtTLP8, TLP8	-2.94616	0.00289797	0.161026	0.895223
AT1G16150	WAKL4	wall associated kinase-like 4	wall associated kinase-like 4;(source:Araport11)	Encodes a WAK-like receptor-like kinase with a cytoplasmic Ser/Thr protein kinase domain and an extracellular domain with EGF-like repeats. Likely involved in Arabidopsis root mineral responses to Zn2+, Cu2+, K+, Na+ and Ni+. The mRNA is cell-to-cell mobile.	wall associated kinase-like 4	WAKL4	-1.82771	1.78502e-05	-1.53785	0.00025558
AT1G16220	AT1G16220		Protein phosphatase 2C family protein;(source:Araport11)	NULL	Protein phosphatase 2C family protein		-1.02722	0.0161564	0.199111	0.616297
AT1G16340	ATKDSA2		Aldolase superfamily protein;(source:Araport11)	Encodes a protein with putative 3-deoxy-D-manno-octulosonic acid 8-phosphate synthetase activity. This gene share a very high sequence homology with its homologue AtkdsA1 (AT1G79500).	Aldolase superfamily protein	AtKDO8PS, ATKDSA2, ATKSDA	-1.15667	3.45543e-10	-0.801926	1.20314e-06
AT1G16370	OCT6	organic cation/carnitine transporter 6	organic cation/carnitine transporter 6;(source:Araport11)	NULL	organic cation/carnitine transporter 6	ATOCT6, OCT6	1.16795	0.0370816	0.61335	0.350061
AT1G16420	MC8	metacaspase 8	metacaspase 8;(source:Araport11)	Encodes a metacaspase (cysteine-type endopeptidase) that is involved in promoting programmed cell death in response to hydrogen peroxide (H2O2), UV light, and methyl viologen (MV). Transcript levels rise in response to UV-C, H2O2, and MV. In vitro assays demonstrate that this enzyme has a preference for cleaving after an arginine residue, and it has a pH optimum of 8.0.	metacaspase 8	ATMC8, AtMCP2e, MC8, MCP2e	-1.13587	0.0411231	1.87647	7.09742e-06
AT1G16730	UP6	unknown protein 6	hypothetical protein;(source:Araport11)	NULL	unknown protein 6	UP6	-1.02787	2.75994e-06	-1.46363	1.93111e-11
AT1G16830	AT1G16830		Pentatricopeptide repeat (PPR) superfamily protein;(source:Araport11)	NULL	Pentatricopeptide repeat (PPR) superfamily protein		1.60437	1.67147e-08	1.32928	6.55558e-07
AT1G17020	SRG1	senescence-related gene 1	senescence-related gene 1;(source:Araport11)	Encodes a novel member of the Fe(II)/ascorbate oxidase gene family; senescence-related gene.	senescence-related gene 1	ATSRG1, SRG1	1.93012	3.26876e-05	-0.685723	0.166586
AT1G17140	ICR1	interactor of constitutive active rops 1	interactor of constitutive active rops 1;(source:Araport11)	Encodes a ROP/RAC effector, designated interactor of constitutive active ROPs 1 (ICR1), that interacts with GTP-bound ROPs. ICR1 is a scaffold mediating formation of protein complexes that are required for cell polarity. ICR1 is comprised of coiled-coil domains and forms complexes with itself and the exocyst vesicle-tethering complex subunit SEC3.	interactor of constitutive active rops 1	ICR1, RIP1	-1.87384	2.8105e-08	-0.938663	7.11184e-06
AT1G17147	AT1G17147		VQ motif-containing protein;(source:Araport11)	NULL	VQ motif-containing protein		-1.79358	5.16899e-06	-0.887557	0.0308625
AT1G17170	GSTU24	glutathione S-transferase TAU 24	glutathione S-transferase TAU 24;(source:Araport11)	Encodes glutathione transferase belonging to the tau class of GSTs. Naming convention according to Wagner et al. (2002). It is involved in the detoxification of the environmental pollutant 2,4,6-trinitrotoluene. Arabidopsis plants over-expressing At1g17170 were more resistant to TNT, removed more TNT from sterile and soil-based media, and had reduced levels of glutathione when grown in the presen…	glutathione S-transferase TAU 24	ATGSTU24, GST, GSTU24	2.72825	2.67702e-09	2.56754	1.13137e-10
AT1G17190	GSTU26	glutathione S-transferase tau 26	glutathione S-transferase tau 26;(source:Araport11)	Encodes glutathione transferase belonging to the tau class of GSTs. Naming convention according to Wagner et al. (2002).	glutathione S-transferase tau 26	ATGSTU26, GSTU26	-1.0055	0.0407319	-0.953543	0.039755
AT1G17240	RLP2	receptor like protein 2	receptor like protein 2;(source:Araport11)	Encodes a CLAVATA2 (CLV2)-related gene. Complements the clv2 mutant when expressed under the control of the CLV2 promoter.	receptor like protein 2	AtRLP2, RLP2	-1.31122	0.0246407	-0.267438	0.762819
AT1G17350	AT1G17350		NADH:ubiquinone oxidoreductase intermediate-associated protein 30;(source:Araport11)	NULL	NADH:ubiquinone oxidoreductase intermediate-associated protein 30		-1.02703	5.21563e-07	-0.396604	0.0233835
AT1G17390	AT1G17390		transposable_element_gene;(source:Araport11);similar to RNase H domain-containing protein [Arabidopsis thaliana] (TAIR:AT5G36905.1);(source:TAIR10)	NULL	transposable element gene		2.71497	0.0118361	2.75956	0.00706145
AT1G17400	AT1G17400		hypothetical protein;(source:Araport11)	Protein of unknown function. Similar to LAZY1, a gene required or gravitropic response in shoots and roots. Involved in determining lateral root branch angle.	NULL	AtLAZY2, AtNGR1, DRO3, LAZY2	-1.73324	0.00637575	-0.841674	0.146418
AT1G17430	AT1G17430		alpha/beta-Hydrolases superfamily protein;(source:Araport11)	NULL	alpha/beta-Hydrolases superfamily protein		-1.09188	2.22596e-05	-0.232588	0.483576
AT1G17460	TRFL3	TRF-like 3	TRF-like 3;(source:Araport11)	Arabidopsis thaliana myb family transcription factor (At1g17460)	TRF-like 3	TRFL3	1.07399	3.76429e-10	0.16556	0.457821
AT1G17480	IQD7	IQ-domain 7	IQ-domain 7;(source:Araport11)	Transient expression of Pro35S:GFP-IQD7 in leaves of N. benthamiana alters microtubule organization, in patterns similar to Pro35S:GFP-IQD8 and Pro35S:GFP-IQD6.Member of IQ67 (CaM binding) domain containing family.	IQ-domain 7	IQD7	-1.1513	2.10298e-06	0.139886	0.758279
AT1G17650	GLYR2	glyoxylate reductase 2	glyoxylate reductase 2;(source:Araport11)	Glyoxylate reductase located in chloroplasts.	glyoxylate reductase 2	AtGLYR2, GLYR2, GR2	-1.66131	1.03713e-05	-0.292687	0.501384
AT1G17665	AT1G17665		CA-responsive protein;(source:Araport11)	NULL	NULL		1.09067	0.000217528	0.257681	0.590488
AT1G17744	AT1G17744		hypothetical protein;(source:Araport11)	NULL	NULL		1.29167	9.76881e-06	0.988798	0.00842178
AT1G17830	AT1G17830		hypothetical protein (DUF789);(source:Araport11)	NULL	Protein of unknown function (DUF789)		1.046	0.000243422	0.3889	0.287069
AT1G17870	EGY3	ETHYLENE-DEPENDENT GRAVITROPISM-DEFICIENT AND YELLOW-GREEN-LIKE 3	ethylene-dependent gravitropism-deficient and yellow-green-like 3;(source:Araport11)	S2P-like putative metalloprotease, also contain transmembrane helices near their C-termini and many of them, five of seven, contain a conserved zinc-binding motif HEXXH. Homolog of EGY1. Each of the EGY1 and EGY-like proteins share two additional highly conserved motifs, the previously reported NPDG motif (aa 442?454 in EGY1, Rudner et al., 1999) and a newly defined GNLR motif (aa 171?179 in EGY1…	ethylene-dependent gravitropism-deficient and yellow-green-like 3	ATEGY3, EGY3	6.10482	2.02777e-71	0.54543	0.181954
AT1G18060	AT1G18060		microbial collagenase;(source:Araport11)	localized to chloroplasts	NULL	FBN-like	-1.42657	9.79795e-08	-0.866223	7.23611e-05
AT1G18250	ATLP-1		Pathogenesis-related thaumatin superfamily protein;(source:Araport11)	encodes a thaumatin-like protein	Pathogenesis-related thaumatin superfamily protein	ATLP-1	-1.90712	0.00466648	-0.414523	0.591025
AT1G18265	AT1G18265		zein-binding protein (Protein of unknown function, DUF593);(source:Araport11)	NULL	Protein of unknown function, DUF593		-1.70825	0.000107204	-1.64775	0.000170739
AT1G18320	AT1G18320		Mitochondrial import inner membrane translocase subunit Tim17/Tim22/Tim23 family protein;(source:Araport11)	NULL	Mitochondrial import inner membrane translocase subunit Tim17/Tim22/Tim23 family protein	AtTim22	1.33773	0.0325401	1.14115	0.0556411
AT1G18360	AT1G18360		alpha/beta-Hydrolases superfamily protein;(source:Araport11)	NULL	alpha/beta-Hydrolases superfamily protein	MAGL2	-1.05568	1.08902e-06	-0.830223	0.000246298
AT1G18370	HIK	HINKEL	ATP binding microtubule motor family protein;(source:Araport11)	Encodes a kinesin HINKEL. Required for cytokinesis in pollen. Mutant has cytokinesis defects; seedling lethal.	ATP binding microtubule motor family protein	ATNACK1, HIK, NACK1	-2.32823	0.000424978	-0.107973	0.93285
AT1G18400	BEE1	BR enhanced expression 1	BR enhanced expression 1;(source:Araport11)	Encodes the brassinosteroid signaling component BEE1 (BR-ENHANCED EXPRESSION 1). Positively modulates the shade avoidance syndrome in Arabidopsis seedlings.	BR enhanced expression 1	BEE1	-1.17706	2.43909e-05	-0.950384	5.15092e-05
AT1G18480	SLP2	Shewenella-like protein phosphatase 2	Calcineurin-like metallo-phosphoesterase superfamily protein;(source:Araport11)	NULL	Calcineurin-like metallo-phosphoesterase superfamily protein	AtSLP2, SLP2	1.14623	6.40237e-11	1.06779	3.24547e-17
AT1G18570	MYB51	myb domain protein 51	myb domain protein 51;(source:Araport11)	Encodes a member of the R2R3-MYB transcription family. Involved in indole glucosinolate biosynthesis. The mRNA is cell-to-cell mobile.	myb domain protein 51	AtMYB51, BW51A, BW51B, HIG1, MYB51	-1.25681	0.0143756	-1.09479	0.0404974
AT1G18620	TRM3	TON1 Recruiting Motif 3	LONGIFOLIA protein;(source:Araport11)	Member of a small gene family in Arabidopsis. Quadruple mutants in this family display defects in cell elongation.	NULL	LNG4, TRM3	-1.03166	0.000163736	-0.669906	1.8648e-05
AT1G18650	PDCB3	plasmodesmata callose-binding protein 3	plasmodesmata callose-binding protein 3;(source:Araport11)	Encodes a member of the X8-GPI family of proteins. It localizes to the plasmodesmata and is predicted to bind callose.	plasmodesmata callose-binding protein 3	PDCB3	-1.02667	0.000132679	-1.04575	0.000549458
AT1G18710	MYB47	myb domain protein 47	myb domain protein 47;(source:Araport11)	Member of the R2R3 factor gene family. Promotes seed longevity (viability of seed over time.) Expressed in the chalazal seed coat. Overexpresion enhances resistance of seed to deterioration (PMID:32519347).	myb domain protein 47	AtMYB47, MYB47	-1.32784	4.79679e-09	-1.52642	2.38747e-09
AT1G18773	AT1G18773		acyl thioesterase-like protein;(source:Araport11)	NULL	NULL		-1.07874	3.64297e-05	-0.501938	0.0221614
AT1G18800	NRP2	NAP1-related protein 2	NAP1-related protein 2;(source:Araport11)	Double nrp1-1 nrp2-1 mutants show arrest of cell cycle progression at G2/M and disordered cellular organization occurred in root tips. Localize in the nucleus and can form homomeric and heteromeric protein complexes with NRP1. Bind histones Histone2A and Histone2B and associate with chromatin in vivo. Plant mutated in both NRP1 and NRP2 genes show hypersensitivity to genotoxic stresses including …	NAP1-related protein 2	NRP2	1.02811	7.73797e-07	0.519545	0.00116824
AT1G18830	AT1G18830		Transducin/WD40 repeat-like superfamily protein;(source:Araport11)	Together with SEC31B a component of the coat protein complex II (COPII) which promotes the formation of transport vesicles from the endoplasmic reticulum (ER).	Transducin/WD40 repeat-like superfamily protein	SEC31A	1.38221	0.0204561	-0.270614	0.67394
AT1G18835	MIF3	mini zinc finger 3	mini zinc finger;(source:Araport11)	Encodes a small zinc &#64257;nger protein whose overexpression induces ectopic meristem formation on leaf margins.	mini zinc finger	MIF3	-3.31709	0.0474806	-0.701483	0.675951
AT1G18840	IQD30	IQ-domain 30	IQ-domain 30;(source:Araport11)	Member of IQ67 (CaM binding) domain containing family.	IQ-domain 30	IQD30	-1.00345	0.000347335	-0.370141	0.185803
AT1G18850	AT1G18850		hypothetical protein;(source:Araport11)	PCP2 encodes a novel plant specific protein that is co-expressed with components of pre-rRNA processing complex. Co-localizes with NuGWD1 and SWA1.	NULL	PCP2	1.39336	7.0332e-12	1.01809	1.62082e-09
AT1G18860	WRKY61	WRKY DNA-binding protein 61	WRKY DNA-binding protein 61;(source:Araport11)	member of WRKY Transcription Factor; Group II-b	WRKY DNA-binding protein 61	ATWRKY61, WRKY61	1.39543	0.020173	-2.31351	0.00242699
AT1G18960	AT1G18960		myb-like HTH transcriptional regulator family protein;(source:Araport11)	NULL	myb-like HTH transcriptional regulator family protein		2.95067	0.0445241	-0.682165	0.929341
AT1G19150	Lhca6	photosystem I light harvesting complex gene 6	PSI type II chlorophyll a/b-binding protein (Lhca2*1);(source:Araport11)	PSI type II chlorophyll a/b-binding protein (Lhca2*1) mRNA, The mRNA is cell-to-cell mobile.	photosystem I light harvesting complex gene 6	LHCA2*1, Lhca6	-1.55261	3.82201e-05	-1.26005	9.21374e-06
AT1G19160	AT1G19160		F-box family protein;(source:Araport11)	NULL	F-box family protein		1.78103	0.015472	2.06073	0.00293522
AT1G19230	AT1G19230		Riboflavin synthase-like superfamily protein;(source:Araport11)	NULL	Riboflavin synthase-like superfamily protein	AtRbohE	-2.02543	0.0165584	0.0518845	0.965548
AT1G19330	AT1G19330		histone deacetylase complex subunit;(source:Araport11)	Evening-expressed key component of Sin3-HDAC complex, which bind directly to the CIRCADIAN CLOCK ASSOCIATED 1 (CCA1) and PSEUDO-RESPONSE REGULATOR 9 (PRR9) promoters and catalyze histone 3 (H3) deacetylation at the cognate regions to repress expression, allowing the declining phase of their expression at dusk.	NULL	AFR2	-1.28697	1.18497e-11	-0.634157	5.52351e-08
AT1G19396	AT1G19396		hypothetical protein;(source:Araport11)	NULL	NULL		4.70384	3.23719e-07	0.320332	0.900183
AT1G19397	AT1G19397		transmembrane protein;(source:Araport11)	NULL	NULL		3.07326	3.11279e-06	0.110369	0.929341
AT1G19500	AT1G19500		hypothetical protein;(source:Araport11)	NULL	NULL		4.03698	0.00899883	-0.682165	0.929341
AT1G19570	DHAR1	dehydroascorbate reductase	dehydroascorbate reductase;(source:Araport11)	Encodes a member of the dehydroascorbate reductase gene family. Critical for a mutualistic symbiosis between the host Arabidopsis and the root colonizing fungus Piriformospora indica.Encodes about 50-60% of extractable leaf GSH-dependent DHAR activity, but single knockout mutants show unaltered ascorbate and glutathione status in optimal and oxidative stress conditions (PMID:28381499). Acts redun…	dehydroascorbate reductase	ATDHAR1, DHAR1, DHAR5	1.6617	4.43008e-09	1.54074	6.66595e-08
AT1G19610	PDF1.4		defensin-like protein;(source:Araport11)	Predicted to encode a PR (pathogenesis-related) protein. Belongs to the plant defensin (PDF) family with the following members: At1g75830/PDF1.1, At5g44420/PDF1.2a, At2g26020/PDF1.2b, At5g44430/PDF1.2c, At2g26010/PDF1.3, At1g19610/PDF1.4, At1g55010/PDF1.5, At2g02120/PDF2.1, At2g02100/PDF2.2, At2g02130/PDF2.3, At1g61070/PDF2.4, At5g63660/PDF2.5, At2g02140/PDF2.6, At5g38330/PDF3.1 and At4g30070/PDF…	Arabidopsis defensin-like protein	LCR78, PDF1.4	1.53141	7.16072e-07	0.991669	5.33191e-05
AT1G19630	CYP722A1	cytochrome P450, family 722, subfamily A, polypeptide 1	cytochrome P450, family 722, subfamily A, polypeptide 1;(source:Araport11)	NULL	cytochrome P450, family 722, subfamily A, polypeptide 1	CYP722A1	-1.64741	0.00718336	-0.985045	0.109153
AT1G19640	JMT	jasmonic acid carboxyl methyltransferase	jasmonic acid carboxyl methyltransferase;(source:Araport11)	Encodes a S-adenosyl-L-methionine:jasmonic acid carboxyl methyltransferase that catalyzes the formation of methyljasmonate from jasmonic acid. Its expression is induced in response to wounding or methyljasmonate treatment.	jasmonic acid carboxyl methyltransferase	JMT	1.80858	5.87106e-07	1.46897	0.000264824
AT1G19770	PUP14	purine permease 14	purine permease 14;(source:Araport11)	Member of a family of proteins related to PUP1, a purine transporter. May be involved in the transport of purine and purine derivatives such as cytokinins, across the plasma membrane. The mRNA is cell-to-cell mobile.	purine permease 14	ATPUP14, PUP14	-1.2875	0.00210514	-1.51583	0.000168663
AT1G19830	AT1G19830		SAUR-like auxin-responsive protein family;(source:Araport11)	NULL	SAUR-like auxin-responsive protein family	SAUR54	-2.84816	0.0216821	-3.31197	0.0175827
AT1G19835	AT1G19835		filament-like protein (DUF869);(source:Araport11)	TCS1 encodes a coiled-coil domain protein that binds to microtubules and co-localizes with the cortical microtubules. Mutants have defects in trichome branching and hypocotyl elongation. TCS1 interacts with ZWI and appears to be involved in microtubule assembly.	Plant protein of unknown function (DUF869)	TCS1	-1.17552	1.67508e-14	-0.976598	3.68794e-18
AT1G19840	AT1G19840		SAUR-like auxin-responsive protein family;(source:Araport11)	NULL	SAUR-like auxin-responsive protein family	SAUR53	-1.84727	0.000130017	-1.0321	0.0382191
AT1G19940	GH9B5	glycosyl hydrolase 9B5	glycosyl hydrolase 9B5;(source:Araport11)	NULL	glycosyl hydrolase 9B5	AtGH9B5, GH9B5	-1.77515	1.23158e-06	-1.25463	0.00186558
AT1G19950	HVA22H	HVA22-like protein H (ATHVA22H)	HVA22-like protein H (ATHVA22H);(source:Araport11)	NULL	HVA22-like protein H (ATHVA22H)	HVA22H	-1.61249	1.1248e-08	-0.912114	2.31335e-05
AT1G19960	AT1G19960		transcription factor;(source:Araport11)	Unknown gene, expression decreased in response to Mn and increased by cytokinin.	NULL		-3.12369	2.91976e-31	-1.44213	8.5208e-14
AT1G20060	AT1G20060		ATP binding microtubule motor family protein;(source:Araport11)	NULL	ATP binding microtubule motor family protein		-1.37559	0.0113457	-0.103422	0.929341
AT1G20070	AT1G20070		hypothetical protein;(source:Araport11)	NULL	NULL		1.60967	3.13494e-14	1.56215	6.88827e-11
AT1G20140	SK4	SKP1-like 4	SKP1-like 4;(source:Araport11)	NULL	SKP1-like 4	ASK4, SK4	1.20947	4.5753e-08	0.819851	4.03074e-07
AT1G20190	EXPA11	expansin 11	expansin 11;(source:Araport11)	member of Alpha-Expansin Gene Family. Naming convention from the Expansin Working Group (Kende et al, 2004. Plant Mol Bio)	expansin 11	ATEXP11, ATEXPA11, ATHEXP ALPHA 1.14, EXP11, EXPA11	-1.69702	0.000838899	-1.13193	0.000722574
AT1G20340	DRT112	DNA-DAMAGE-REPAIR/TOLERATION PROTEIN 112	Cupredoxin superfamily protein;(source:Araport11)	recombination and DNA-damage resistance protein (DRT112) One of two Arabidopsis plastocyanin genes. Predominant form, expressed 10x higher than PETE1. PETE2 is thought to be post-transcriptionally regulated via copper accumulation and is involved in copper homeostasis. Mutation of this gene does not have obvious effect on photosynthesis. In plsp1-1 mutant plastids, the nonmature form of the prote…	Cupredoxin superfamily protein	DRT112, PETE2	-1.13573	3.79429e-05	-0.478409	0.0096994
AT1G20380	AT1G20380		Prolyl oligopeptidase family protein;(source:Araport11)	Putative prolyl oligopeptidase, associated with quantitive disease resistance to S. sclerotiorum.	Prolyl oligopeptidase family protein	POQR	-1.05483	6.29266e-06	-0.335693	0.0169798
AT1G20440	COR47	cold-regulated 47	cold-regulated 47;(source:Araport11)	Belongs to the dehydrin protein family, which contains highly conserved stretches of 7-17 residues that are repetitively scattered in their sequences, the K-, S-, Y- and lysine rich segments. Cold regulated gene, amino acid sequence homology with Group II LEA (late embryogenesis abundant) proteins. Also responds to osmotic stress, ABA, dehydration and inhibits e.coli growth while overexpressed. C…	cold-regulated 47	AtCOR47, COR47, RD17	1.0771	0.000129149	-0.451317	0.17162
AT1G20470	AT1G20470		SAUR-like auxin-responsive protein family;(source:Araport11)	NULL	SAUR-like auxin-responsive protein family	SAUR60	-2.13935	6.46954e-12	-1.93967	6.53922e-11
AT1G20570	AT1G20570		Spc97 / Spc98 family of spindle pole body (SBP) component;(source:Araport11)	NULL	Spc97 / Spc98 family of spindle pole body (SBP) component		-1.33883	0.0109011	-0.748686	0.177841
AT1G20610	CYCB2;3	Cyclin B2;3	Cyclin B2;(source:Araport11)	NULL	Cyclin B2;3	CYCB2;3	-1.12546	1.42977e-05	-0.151343	0.488542
AT1G20720	AT1G20720		RAD3-like DNA-binding helicase protein;(source:Araport11)	NULL	RAD3-like DNA-binding helicase protein		-1.60692	0.0186171	0.157551	0.888374
AT1G20823	AT1G20823		RING/U-box superfamily protein;(source:Araport11)	Encodes a RING E3 ubiquitin ligase ATL80. Involved in phosphate mobilization and cold stress response in sufficient phosphate growth conditions. The mRNA is cell-to-cell mobile.	RING/U-box superfamily protein	AtATL80, ATL80	-1.35759	0.00959727	-2.14286	7.43539e-07
AT1G20990	AT1G20990		Cysteine/Histidine-rich C1 domain family protein;(source:Araport11)	NULL	Cysteine/Histidine-rich C1 domain family protein		-2.22422	0.00202783	-0.139423	0.894252
AT1G21240	WAK3	wall associated kinase 3	wall associated kinase 3;(source:Araport11)	encodes a wall-associated kinase The mRNA is cell-to-cell mobile.	wall associated kinase 3	WAK3	-1.19238	0.0371693	-0.364652	0.642864
AT1G21270	WAK2	wall-associated kinase 2	wall-associated kinase 2;(source:Araport11)	cytoplasmic serine/threonine protein kinase induced by salicylic acid. mutant plants exhibit a loss of cell expansion and dependence on sugars and salts for seedling growth, affecting the expression and activity of vacuolar invertase.	wall-associated kinase 2	WAK2	-1.35613	8.48188e-08	-0.16302	0.624411
AT1G21320	AT1G21320		nucleic acid/nucleotide binding protein;(source:Araport11)	NULL	nucleotide binding;nucleic acid binding	NSRb	-2.10935	0.00637567	-2.29231	0.00122713
AT1G21326	AT1G21326		VQ motif-containing protein;(source:Araport11)	NULL	VQ motif-containing protein		-2.30913	0.00365217	-2.18547	0.00270157
AT1G21460	SWEET1		Nodulin MtN3 family protein;(source:Araport11)	NULL	Nodulin MtN3 family protein	AtSWEET1, SWEET1	1.28105	2.69026e-15	1.25666	2.53903e-12
AT1G21500	AT1G21500		hypothetical protein;(source:Araport11)	NULL	NULL		-1.10396	0.000938566	-0.249392	0.245275
AT1G21550	AT1G21550		Calcium-binding EF-hand family protein;(source:Araport11)	NULL	Calcium-binding EF-hand family protein		1.78205	0.000659213	-0.0221068	0.983782
AT1G21670	AT1G21670		DPP6 amino-terminal domain protein;(source:Araport11)	NULL	NULL		1.25674	3.87471e-14	1.18029	7.07671e-09
AT1G21850	sks8	SKU5 similar 8	SKU5 similar 8;(source:Araport11)	NULL	SKU5 similar 8	sks8	3.75295	0.00834459	5.21269	6.72078e-06
AT1G21945	AT1G21945		transposable_element_gene;(source:Araport11);copia-like retrotransposon family, has a 1.7e-243 P-value blast match to gb|AAO73529.1| gag-pol polyprotein (Glycine max) (SIRE1) (Ty1_Copia-family);(source:TAIR10)	NULL	transposable element gene		5.29104	5.0588e-05	NA	NA
AT1G22030	AT1G22030		BPS1-like protein;(source:Araport11)	Phosphatidylinositol 4-phosphate 5-kinase (PIP5K) enzyme family member.	NULL		-1.55197	0.00734623	-1.45317	0.00944156
AT1G22065	AT1G22065		hypothetical protein;(source:Araport11)	NULL	NULL		-2.02802	0.0023151	-2.02176	0.00548803
AT1G22120	AT1G22120		hypothetical protein;(source:Araport11)	NULL	NULL		1.49855	6.0446e-05	0.0527809	0.936817
AT1G22160	AT1G22160		senescence-associated family protein (DUF581);(source:Araport11)	NULL	Protein of unknown function (DUF581)		-1.31253	2.40326e-08	-1.1558	0.000123965
AT1G22250	AT1G22250		hypothetical protein;(source:Araport11)	NULL	NULL		-1.23667	0.000945401	-0.0956265	0.87552
AT1G22330	AT1G22330		RNA-binding (RRM/RBD/RNP motifs) family protein;(source:Araport11)	NULL	RNA-binding (RRM/RBD/RNP motifs) family protein		-1.31075	1.20784e-06	-0.752172	0.000106237
AT1G22380	UGT85A3	UDP-glucosyl transferase 85A3	UDP-glucosyl transferase 85A3;(source:Araport11)	Encodes a putative UDP-glucosyl transferase. At1g22380 was initially identified as encoding the protein AAF87154, which has been classified as a bHLH protein (AtbHLH152). Subsequently it has been found that the AAF87154 protein appears to be encoded by the AT1G23970 genomic locus.	UDP-glucosyl transferase 85A3	AtUGT85A3, UGT85A3	2.72769	0.0127137	3.14964	0.00210135
AT1G22400	UGT85A1		UDP-Glycosyltransferase superfamily protein;(source:Araport11)	NULL	UDP-Glycosyltransferase superfamily protein	ATUGT85A1, UGT85A1	1.71067	3.11049e-06	1.85021	3.04079e-08
AT1G22410	AT1G22410		Class-II DAHP synthetase family protein;(source:Araport11)	NULL	Class-II DAHP synthetase family protein		1.20791	1.5136e-21	1.80996	4.09435e-13
AT1G22470	AT1G22470		hypothetical protein;(source:Araport11)	Hypothetical protein;(source:Araport11). Target of SR45.	NULL		2.7591	1.7327e-05	1.44695	0.0571719
AT1G22530	PATL2	PATELLIN 2	PATELLIN 2;(source:Araport11)	PATLs belong to a family of proteins having a Golgi dynamics (GOLD) domain in tandem with the Sec14p-like domain. PATLs are auxin regulated. Quadruple mutants (patl2456) show altered PIN1 lateralization in root endodermis cells.	PATELLIN 2	PATL2	1.05026	0.0338245	0.180086	0.810913
AT1G22650	A/N-InvD	alkaline/neutral invertase D	Plant neutral invertase family protein;(source:Araport11)	NULL	Plant neutral invertase family protein	A/N-InvD	-1.09209	7.45344e-08	0.166456	0.462602
AT1G22690	AT1G22690		Gibberellin-regulated family protein;(source:Araport11)	NULL	Gibberellin-regulated family protein	GASA9	-1.90239	1.10369e-06	-1.35288	2.105e-11
AT1G22810	AT1G22810		Integrase-type DNA-binding superfamily protein;(source:Araport11)	encodes a member of the DREB subfamily A-5 of ERF/AP2 transcription factor family. The protein contains one AP2 domain. There are 16 members in this subfamily including RAP2.1, RAP2.9 and RAP2.10. Overexpression leands to delayed senescence and delayed flowering. Negatively regulates plant resistance to P. parasitica by suppressing PAMP-triggered immunity.	Integrase-type DNA-binding superfamily protein	AtERF019, ERF019	1.86779	0.000130803	0.840856	0.0753576
AT1G22900	AT1G22900		Disease resistance-responsive (dirigent-like protein) family protein;(source:Araport11)	NULL	Disease resistance-responsive (dirigent-like protein) family protein		1.58913	1.39947e-07	1.71767	6.02961e-09
AT1G22985	CRF7	cytokinin response factor 7	Integrase-type DNA-binding superfamily protein;(source:Araport11)	encodes a member of the ERF (ethylene response factor) subfamily B-5 of ERF/AP2 transcription factor family. The protein contains one AP2 domain. There are 7 members in this subfamily.	Integrase-type DNA-binding superfamily protein	CRF7	1.48042	0.0013904	-0.0275196	0.941017
AT1G23000	AT1G23000		Heavy metal transport/detoxification superfamily protein;(source:Araport11)	NULL	Heavy metal transport/detoxification superfamily protein	AtHMP05	-1.55189	0.00356765	-0.945966	0.176463
AT1G23040	AT1G23040		hydroxyproline-rich glycoprotein family protein;(source:Araport11)	NULL	hydroxyproline-rich glycoprotein family protein		1.29088	1.44077e-05	0.47488	0.154639
AT1G23060	MDP40	MICROTUBULE DESTABILIZING PROTEIN 40	hypothetical protein;(source:Araport11)	NULL	NULL	MDP40	1.13659	3.31824e-06	0.889247	1.78898e-06
AT1G23090	AST91	sulfate transporter 91	sulfate transporter 91;(source:Araport11)	Encodes AST91 mRNA for sulfate transporter.	sulfate transporter 91	AST91, SULTR3;3	1.06924	5.62188e-06	1.0279	7.31746e-06
AT1G23100	AT1G23100		GroES-like family protein;(source:Araport11)	NULL	GroES-like family protein		1.77743	4.62588e-08	1.67341	2.52354e-09
AT1G23149á	unknown						1.35415	0.00103786	0.918548	0.0369334
AT1G23150	AT1G23150		hypothetical protein;(source:Araport11)	NULL	NULL		1.35415	0.00103786	0.918548	0.0369334
AT1G23340	AT1G23340		carboxyl-terminal proteinase, putative (DUF239);(source:Araport11)	NULL	Protein of Unknown Function (DUF239)		-1.04971	0.0337006	-0.582417	0.263863
AT1G23450	AT1G23450		PPR superfamily protein;(source:Araport11)	pentatricopeptide (PPR) repeat-containing protein	Tetratricopeptide repeat (TPR)-like superfamily protein		2.48663	6.9523e-08	1.18875	0.00925259
AT1G23710	AT1G23710		hypothetical protein (DUF1645);(source:Araport11)	NULL	Protein of unknown function (DUF1645)		-2.14668	6.86084e-06	-1.88702	6.72023e-05
AT1G23800	ALDH2B7	aldehyde dehydrogenase 2B7	aldehyde dehydrogenase 2B7;(source:Araport11)	Encodes a mitochondrial aldehyde dehydrogenase; nuclear gene for mitochondrial product.	aldehyde dehydrogenase 2B7	ALDH2B, ALDH2B7	1.58802	0.000106067	0.705411	0.00028455
AT1G23935	AT1G23935		apoptosis inhibitory protein;(source:Araport11)	NULL	NULL		-1.18598	2.50546e-06	-0.977253	8.88049e-05
AT1G23940	unknown						-1.00669	0.00030792	-0.648524	0.0104317
AT1G23965	AT1G23965		transcription factor;(source:Araport11)	NULL	NULL		-2.12285	0.0203644	-0.041764	0.976741
AT1G24090	AT1G24090		RNase H family protein;(source:Araport11)	NULL	RNase H family protein	RNH1C	1.62353	0.000637605	1.44977	0.000811876
AT1G24095	AT1G24095		Putative thiol-disulfide oxidoreductase DCC;(source:Araport11)	NULL	Putative thiol-disulphide oxidoreductase DCC		2.50675	1.47205e-30	3.23392	1.05393e-36
AT1G24130	AT1G24130		Transducin/WD40 repeat-like superfamily protein;(source:Araport11)	NULL	Transducin/WD40 repeat-like superfamily protein		-2.10287	0.00734068	-0.282141	0.752546
AT1G24140	AT1G24140		Matrixin family protein;(source:Araport11)	Expression induced by fungal and bacterial pathogens.	Matrixin family protein	AT3-MMP	-1.3198	0.00459833	-1.00724	0.0290951
AT1G24430	AT1G24430		HXXXD-type acyl-transferase family protein;(source:Araport11)	NULL	HXXXD-type acyl-transferase family protein		3.40262	0.0490433	0.471985	0.93628
AT1G24530	AT1G24530		Transducin/WD40 repeat-like superfamily protein;(source:Araport11)	NULL	Transducin/WD40 repeat-like superfamily protein		-1.09386	0.00193416	-1.22932	0.000565995
AT1G24600	AT1G24600		hypothetical protein;(source:Araport11)	NULL	NULL		1.78527	0.000445917	0.522238	0.423607
AT1G24793	LpxC1	lipid X C1	UDP-3-O-acyl N-acetylglycosamine deacetylase family protein;(source:Araport11)	NULL	UDP-3-O-acyl N-acetylglycosamine deacetylase family protein	AtLpxC1, LpxC1	-1.69645	0.0157278	-1.35346	0.119524
AT1G24881	AT1G24881		F-box family protein;(source:Araport11)	NULL	F-box family protein		9.12618	0.0093172	21.5473	4.67347e-11
AT1G25211	AT1G25211		F-box family protein;(source:Araport11)	NULL	F-box family protein		1.06069	0.0133401	1.06118	0.00194221
AT1G25450	KCS5	3-ketoacyl-CoA synthase 5	3-ketoacyl-CoA synthase 5;(source:Araport11)	Encodes KCS5, a member of the 3-ketoacyl-CoA synthase family involved in the biosynthesis of VLCFA (very long chain fatty acids).	3-ketoacyl-CoA synthase 5	CER60, KCS5	1.13424	9.37765e-06	0.810134	0.000450747
AT1G25530	AT1G25530		Transmembrane amino acid transporter family protein;(source:Araport11)	NULL	Transmembrane amino acid transporter family protein		-1.65707	1.36532e-07	-1.35621	2.31426e-05
AT1G26100	AT1G26100		Cytochrome b561/ferric reductase transmembrane protein family;(source:Araport11)	NULL	Cytochrome b561/ferric reductase transmembrane protein family		-2.01112	4.46197e-07	-1.02991	0.00470257
AT1G26330	AT1G26330		DNA binding protein;(source:Araport11)	NULL	DNA binding		-1.76519	0.00620048	0.661958	0.151668
AT1G26410	AT1G26410		FAD-binding Berberine family protein;(source:Araport11)	NULL	FAD-binding Berberine family protein	AtBBE6	2.72566	1.78298e-06	4.29098	1.3478e-16
AT1G26420	AT1G26420		FAD-binding Berberine family protein;(source:Araport11)	NULL	FAD-binding Berberine family protein	AtBBE7	1.20989	0.030199	2.57019	3.34734e-07
AT1G26450	AT1G26450		Carbohydrate-binding X8 domain superfamily protein;(source:Araport11)	NULL	Carbohydrate-binding X8 domain superfamily protein		1.02139	3.9694e-05	1.11584	7.30981e-05
AT1G26760	SDG35	SET domain protein 35	SET domain protein 35;(source:Araport11)	NULL	SET domain protein 35	ATXR1, SDG35	-2.29972	0.0111538	-0.486814	0.583328
AT1G26761	AT1G26761		Arabinanase/levansucrase/invertase;(source:Araport11)	NULL	Arabinanase/levansucrase/invertase		-1.22549	0.000385185	-0.929682	0.00425935
AT1G26762	AT1G26762		transmembrane protein;(source:Araport11)	NULL	NULL		-4.28598	0.00212571	-3.63294	0.00890963
AT1G26945	KDR	KIDARI	basic helix-loop-helix (bHLH) DNA-binding superfamily protein;(source:Araport11)	Encodes a basic helix-loop-helix (bHLH) protein involved in blue/far-red light signaling. Physically interacts with HFR1 and negatively regulates its activity.	basic helix-loop-helix (bHLH) DNA-binding superfamily protein	KDR, PRE6	-1.88866	1.20319e-06	-0.59841	0.0855965
AT1G26960	AtHB23	homeobox protein 23	homeobox protein 23;(source:Araport11)	Encodes a homeodomain leucine zipper class I (HD-Zip I) protein. Participates in the gene regulatory network controlling root branching by mediating the regulation of LAX3 by ARF7/19.	homeobox protein 23	AtHB23, HB23	-1.40494	3.61604e-11	-0.358597	0.0883979
AT1G27120	AT1G27120		Galactosyltransferase family protein;(source:Araport11)	Encodes a Golgi-localized hydroxyproline-O-galactosyltransferase.	Galactosyltransferase family protein	GALT4	-1.65238	5.53091e-08	-0.993911	0.00168936
AT1G27760	SAT32	SALT-TOLERANCE 32	interferon-related developmental regulator family protein / IFRD protein family;(source:Araport11)	Encodes a protein with similarity to human interferon-related developmental regulator (IFRD)that is involved in salt tolerance. Loss of function mutations are hypersensitive to salt stress and have reduced fertility. SAT32 is found in the cytoplasm but appears to translocate to the nucleus when plants are subject to salt stress.	interferon-related developmental regulator family protein / IFRD protein family	ATSAT32, SAT32	1.6344	7.31841e-11	0.760835	4.97885e-11
AT1G27770	ACA1	autoinhibited Ca2 -ATPase 1	autoinhibited Ca2+-ATPase 1;(source:Araport11)	Encodes a chloroplast envelope Ca2+-ATPase with an N-terminal autoinhibitor.	autoinhibited Ca2+-ATPase 1	ACA1, PEA1	-1.32565	0.00421265	-1.57958	0.000290037
AT1G27820	AT1G27820		Polynucleotidyl transferase, ribonuclease H-like superfamily protein;(source:Araport11)	Deadenylase.	Polynucleotidyl transferase, ribonuclease H-like superfamily protein	CAF1c	-1.93369	0.0309065	-1.61886	0.0377645
AT1G27920	MAP65-8	microtubule-associated protein 65-8	microtubule-associated protein 65-8;(source:Araport11)	NULL	microtubule-associated protein 65-8	MAP65-8	1.82541	2.17242e-08	1.62624	1.37175e-08
AT1G28110	SCPL45	serine carboxypeptidase-like 45	serine carboxypeptidase-like 45;(source:Araport11)	NULL	serine carboxypeptidase-like 45	SCPL45	-1.03924	5.70993e-05	-0.228413	0.311546
AT1G28210	ATJ1		DNAJ heat shock family protein;(source:Araport11)	DnaJ homolog AtJ1 (atj)	DNAJ heat shock family protein	AtDjB1, ATJ1	1.40448	1.69347e-15	0.850777	0.000120459
AT1G28290	AGP31	arabinogalactan protein 31	arabinogalactan protein 31;(source:Araport11)	Encodes an atypical arabinogalactan protein that is localized to the plasma membrange. AGP31 is highly expressed in flowers and vascular tissue and is repressed by jasmonic acid. AGP31 may play a role in vascular tissue function during defense and development.	arabinogalactan protein 31	AGP31	-1.45085	0.00321347	-0.587173	0.260067
AT1G28330	DYL1	dormancy-associated protein-like 1	dormancy-associated protein-like 1;(source:Araport11)	dormancy-associated protein (DRM1)	dormancy-associated protein-like 1	AtDRM1, DRM1, DYL1	1.2016	4.55702e-06	0.177074	0.687604
AT1G28370	ERF11	ERF domain protein 11	ERF domain protein 11;(source:Araport11)	encodes a member of the ERF (ethylene response factor) subfamily B-1 of ERF/AP2 transcription factor family. The protein contains one AP2 domain. There are 15 members in this subfamily including ATERF-3, ATERF-4, ATERF-7, and leafy petiole.	ERF domain protein 11	ATERF11, ERF11	-1.92973	0.0253903	-2.32281	0.000795984
AT1G28590	AT1G28590		GDSL-like Lipase/Acylhydrolase superfamily protein;(source:Araport11)	GDSL-motif esterase/acyltransferase/lipase. Enzyme group with broad substrate specificity that may catalyze acyltransfer or hydrolase reactions with lipid and non-lipid substrates.	GDSL-like Lipase/Acylhydrolase superfamily protein		2.64824	0.0106812	2.15126	0.0437686
AT1G28670	ARAB-1		GDSL-like Lipase/Acylhydrolase superfamily protein;(source:Araport11)	Arabidopsis thaliana lipase	GDSL-like Lipase/Acylhydrolase superfamily protein	ARAB-1	-1.54087	1.92487e-06	-1.20659	2.85377e-06
AT1G29030	AT1G29030		Apoptosis inhibitory protein 5 (API5);(source:Araport11)	NULL	Apoptosis inhibitory protein 5 (API5)		1.16724	5.24155e-13	0.495678	3.77697e-05
AT1G29050	TBL38	TRICHOME BIREFRINGENCE-LIKE 38	TRICHOME BIREFRINGENCE-LIKE 38;(source:Araport11)	Encodes a member of the TBL (TRICHOME BIREFRINGENCE-LIKE) gene family containing a plant-specific DUF231 (domain of unknown function) domain. TBL gene family has 46 members, two of which (TBR/AT5G06700 and TBL3/AT5G01360) have been shown to be involved in the synthesis and deposition of secondary wall cellulose, presumably by influencing the esterification state of pectic polymers. A nomenclature…	TRICHOME BIREFRINGENCE-LIKE 38	TBL38	-1.03103	3.18741e-05	-1.15101	1.10542e-06
AT1G29070	AT1G29070		Ribosomal protein L34;(source:Araport11)	NULL	Ribosomal protein L34	PRPL34	-1.17386	0.000331947	-0.18947	0.676719
AT1G29090	AT1G29090		Cysteine proteinases superfamily protein;(source:Araport11)	NULL	Cysteine proteinases superfamily protein		3.94788	0.00492641	2.3169	0.134106
AT1G29230	CIPK18	CBL-interacting protein kinase 18	CBL-interacting protein kinase 18;(source:Araport11)	Encodes a member of the SNF1-related kinase (SnRK) gene family (SnRK3.20), which has also been reported as a member of the CBL-interacting protein kinases (CIPK18).	CBL-interacting protein kinase 18	ATCIPK18, ATWL1, CIPK18, SnRK3.20, WL1	3.56118	5.48543e-06	1.93325	0.0286552
AT1G29280	WRKY65	WRKY DNA-binding protein 65	WRKY DNA-binding protein 65;(source:Araport11)	member of WRKY Transcription Factor; Group II-e The mRNA is cell-to-cell mobile.	WRKY DNA-binding protein 65	ATWRKY65, WRKY65	-1.28274	0.00104998	-1.21563	0.0206452
AT1G29320	AT1G29320		Transducin/WD40 repeat-like superfamily protein;(source:Araport11)	NULL	Transducin/WD40 repeat-like superfamily protein		1.03662	2.35131e-06	0.743666	8.32083e-06
AT1G29330	ERD2	ENDOPLASMIC RETICULUM RETENTION DEFECTIVE 2	ER lumen protein retaining receptor family protein;(source:Araport11)	Encodes a protein similar in sequence to animal and yeast endoplasmic reticulum retention signal receptor. This protein can functionally complement the yeast homologue. Transcript is detected in flower buds, stems, root, and leaves.	ER lumen protein retaining receptor family protein	AERD2, ATERD2, ERD2	1.16257	1.73994e-05	1.1813	1.29849e-10
AT1G29430	AT1G29430		SAUR-like auxin-responsive protein family;(source:Araport11)	SAUR762 expression is induced during pollination and expressed in pollen tubes. SAUR62 likely functions in translation of proteins required for pollen tube development/function.	SAUR-like auxin-responsive protein family	SAUR62	-1.75665	0.00068886	-1.08112	0.0204711
AT1G29440	SAUR63	SMALL AUXIN UP RNA 63	SAUR-like auxin-responsive protein family;(source:Araport11)	NULL	SAUR-like auxin-responsive protein family	SAUR63	-1.90786	0.000874217	-1.40605	0.00180633
AT1G29450	AT1G29450		SAUR-like auxin-responsive protein family;(source:Araport11)	NULL	SAUR-like auxin-responsive protein family	SAUR64	-2.73658	1.98128e-06	-1.54777	0.00835437
AT1G29460	AT1G29460		SAUR-like auxin-responsive protein family;(source:Araport11)	NULL	SAUR-like auxin-responsive protein family	SAUR65	-1.47105	0.00523256	-1.21144	0.00227259
AT1G29500	AT1G29500		SAUR-like auxin-responsive protein family;(source:Araport11)	NULL	SAUR-like auxin-responsive protein family	SAUR66	-1.61179	0.00300279	-0.894921	0.0473524
AT1G29510	SAUR68	SMALL AUXIN UPREGULATED 68	SAUR-like auxin-responsive protein family;(source:Araport11)	This locus was referred to as SAUR68 in PMID:17948056 but the nomenclature should be SAUR67.	SAUR-like auxin-responsive protein family	SAUR67	-1.67014	0.00587658	-0.927339	0.0704012
AT1G29640	AT1G29640		senescence regulator (Protein of unknown function, DUF584);(source:Araport11)	NULL	Protein of unknown function, DUF584		1.62995	2.29446e-06	0.522625	0.391775
AT1G29660	AT1G29660		GDSL-like Lipase/Acylhydrolase superfamily protein;(source:Araport11)	GDSL-motif esterase/acyltransferase/lipase. Enzyme group with broad substrate specificity that may catalyze acyltransfer or hydrolase reactions with lipid and non-lipid substrates.	GDSL-like Lipase/Acylhydrolase superfamily protein	GGL5	-1.60156	6.02399e-11	-1.01564	8.65936e-06
AT1G29700	AT1G29700		Metallo-hydrolase/oxidoreductase superfamily protein;(source:Araport11)	NULL	Metallo-hydrolase/oxidoreductase superfamily protein		-1.11591	1.25194e-11	-0.902094	2.47336e-15
AT1G29720	AT1G29720		Leucine-rich repeat transmembrane protein kinase;(source:Araport11)	Encodes one of three RECEPTOR-LIKE KINASE IN FLOWERS 1 (RKF1) paralogues that is required in the stigmatic papillae and the female reproductive tract to promote compatible pollen grain hydration and pollen tube growth.	Leucine-rich repeat transmembrane protein kinase	RKFL1	-1.76003	2.63117e-05	-0.518306	0.0999149
AT1G29910	CAB3	chlorophyll A/B binding protein 3	chlorophyll A/B binding protein 3;(source:Araport11)	member of Chlorophyll a/b-binding protein family	chlorophyll A/B binding protein 3	AB180, CAB3, LHCB1.2	-1.61445	9.1131e-06	-0.434932	0.0208777
AT1G29920	CAB2	chlorophyll A/B-binding protein 2	chlorophyll A/B-binding protein 2;(source:Araport11)	Encodes lhcb1.1 a component of the LHCIIb light harvesting complex associated with photosystem II.	chlorophyll A/B-binding protein 2	AB165, CAB2, LHCB1.1	-1.55434	0.000218001	-0.285342	0.189585
AT1G29930	CAB1	chlorophyll A/B binding protein 1	chlorophyll A/B binding protein 1;(source:Araport11)	Subunit of light-harvesting complex II (LHCII),which absorbs light and transfers energy to the photosynthetic reaction center. The mRNA is cell-to-cell mobile.	chlorophyll A/B binding protein 1	AB140, CAB1, CAB140, LHCB1.3	-1.51223	1.43257e-05	-0.398403	0.0030461
AT1G29940	NRPA2	nuclear RNA polymerase A2	nuclear RNA polymerase A2;(source:Araport11)	Encodes a subunit of RNA polymerase 1 (aka RNA polymerase A).	nuclear RNA polymerase A2	NRPA2	1.3824	5.1119e-19	0.90194	3.6301e-19
AT1G30070	AT1G30070		SGS domain-containing protein;(source:Araport11)	NULL	SGS domain-containing protein		2.22412	7.89872e-09	0.236743	0.161941
AT1G30135	JAZ8	jasmonate-zim-domain protein 8	jasmonate-zim-domain protein 8;(source:Araport11)	NULL	jasmonate-zim-domain protein 8	JAZ8, TIFY5A	1.78075	0.0131005	0.54385	0.410749
AT1G30190	AT1G30190		cotton fiber protein;(source:Araport11)	NULL	NULL		-1.91281	0.00018184	-1.34908	0.00326069
AT1G30220	INT2	inositol transporter 2	inositol transporter 2;(source:Araport11)	Inositol transporter presenting conserved extracellular loop domains homologs of plexins/semaphorin/integrin (PSI) domains from animal type I receptors.	inositol transporter 2	ATINT2, INT2	1.43483	0.00356765	0.577752	0.348021
AT1G30240	AT1G30240		proline-, glutamic acid/leucine-rich protein;(source:Araport11)	NULL	NULL		1.26152	7.99293e-19	0.846263	6.80737e-11
AT1G30280	AT1G30280		Chaperone DnaJ-domain superfamily protein;(source:Araport11)	NULL	Chaperone DnaJ-domain superfamily protein	AUXILIN-LIKE7	-1.2966	7.69263e-09	-0.282466	0.168042
AT1G30320	AT1G30320		Remorin family protein;(source:Araport11)	NULL	Remorin family protein		1.89165	7.41672e-23	1.75004	1.0426e-23
AT1G30370	DLAH	DAD1-like acylhydrolase	alpha/beta-Hydrolases superfamily protein;(source:Araport11)	Encodes a mitochondria-localized class III phospholipase A1 that plays a role in seed viability.	alpha/beta-Hydrolases superfamily protein	DLAH	-1.91587	0.00652596	-0.638548	0.483804
AT1G30380	PSAK	photosystem I subunit K	photosystem I subunit K;(source:Araport11)	Encodes subunit K of photosystem I reaction center. The mRNA is cell-to-cell mobile.	photosystem I subunit K	PSAK	-1.33766	3.33133e-05	-0.452054	0.00898539
AT1G30420	ABCC11	ATP-binding cassette C11	multidrug resistance-associated protein 12;(source:Araport11)	member of MRP subfamily	multidrug resistance-associated protein 12	ABCC11, ATMRP12, MRP12	-1.02204	0.000795069	0.389753	0.16831
AT1G30475	AT1G30475		hypothetical protein;(source:Araport11)	NULL	NULL		1.13234	1.81766e-09	0.0644946	0.844802
AT1G30520	AAE14	acyl-activating enzyme 14	acyl-activating enzyme 14;(source:Araport11)	Encodes a chloroplast O-succinylbenzoyl-CoA ligase. Involved in phylloquinone biosynthesis. Knock mutant is seedling lethal.	acyl-activating enzyme 14	AAE14	-1.17757	0.00335195	-0.577738	0.127974
AT1G30600	AT1G30600		Subtilase family protein;(source:Araport11)	NULL	Subtilase family protein		-1.19635	7.23434e-05	-0.0763527	0.926629
AT1G30700	AT1G30700		FAD-binding Berberine family protein;(source:Araport11)	NULL	FAD-binding Berberine family protein	AtBBE8	1.76173	0.00523239	0.671027	0.370086
AT1G30760	AT1G30760		FAD-binding Berberine family protein;(source:Araport11)	Encodes a BBE-like enzyme that acts in monolignol metabolism by catalyzing the oxidation of aromatic allylic alcohols, such as coumaryl-, sinapyl-, and coniferyl alcohol, to the corresponding aldehydes. The mRNA is cell-to-cell mobile.	FAD-binding Berberine family protein	AtBBE-like 13	3.15163	1.30829e-05	2.52871	0.000838054
AT1G30960	AT1G30960		GTP-binding family protein;(source:Araport11)	Ortholog of ERA (E. coli RAS-like protein)-related GTPase (ERG). Mitochondrial protein that associates with 18sRNA. Heterozygous mutants segregate for embryo lethality inherited as a sporphytic maternal effect. Increased ROS in the mutant ovule suggests a heritable mitochondrial defect results in lethality.	GTP-binding family protein	AtERG2, Era-2, ERG2	2.02583	5.9234e-13	1.35499	6.01609e-08
AT1G31200	PP2-A9	phloem protein 2-A9	phloem protein 2-A9;(source:Araport11)	NULL	phloem protein 2-A9	AN4, ATPP2-A9, PP2-A9	-1.15954	0.00349438	-0.0474218	0.938153
AT1G31490	AT1G31490		HXXXD-type acyl-transferase family protein;(source:Araport11)	NULL	HXXXD-type acyl-transferase family protein		-3.50069	3.15657e-08	-1.95711	0.000214621
AT1G31660	AT1G31660		bystin-like protein;(source:Araport11)	Encodes a protein that is a ribosome biogenesis co-factor. Mutants display aberrant RNA processing and male and female gametophyte development.	NULL	atENP1, ENP1	1.18557	2.60906e-07	0.855585	5.91136e-06
AT1G31710	AT1G31710		Copper amine oxidase family protein;(source:Araport11)	NULL	Copper amine oxidase family protein	CuAOalpha3	1.13946	0.00124317	1.10039	0.00135635
AT1G31835	AT1G31835		hypothetical protein;(source:Araport11)	NULL	NULL		2.1918	0.0264185	1.39962	0.2177
AT1G32060	PRK	phosphoribulokinase	phosphoribulokinase;(source:Araport11)	Phosphoribulokinase is an essential enzyme of the Calvin-Benson-Bassham (CBB) cycle (photosynthetic carbon fixation). It catalyzes the ATP-dependent conversion of ribulose-5-phosphate (Ru5P) to ribulose-1,5-bisphosphate.	phosphoribulokinase	PRK	-1.21471	3.90289e-06	-0.936853	1.41634e-10
AT1G32080	LrgB		membrane protein;(source:Araport11)	Encodes a plant LrgAB/CidAB protein localized to the chloroplast envelope that is involved in chloroplast development, carbon partitioning, ABA/drought response, and leaf senescence. The gene may have evolved from gene fusion of bacterial lrgA and lrgB.	membrane protein, putative	AtLrgB, LrgB, PLGG, PLGG1	-1.52399	8.65012e-08	-0.719352	0.00366776
AT1G32090	AT1G32090		early-responsive to dehydration stress protein (ERD4);(source:Araport11)	NULL	early-responsive to dehydration stress protein (ERD4)	OSCA1.8	1.17472	4.12638e-11	0.305341	0.301427
AT1G32170	XTH30	xyloglucan endotransglucosylase/hydrolase 30	xyloglucan endotransglucosylase/hydrolase 30;(source:Araport11)	xyloglucan endotransglycosylase-related protein (XTR4) The mRNA is cell-to-cell mobile.	xyloglucan endotransglucosylase/hydrolase 30	XTH30, XTR4	1.44437	2.50212e-14	0.809037	0.000398594
AT1G32190	AT1G32190		alpha/beta-Hydrolases superfamily protein;(source:Araport11)	NULL	alpha/beta-Hydrolases superfamily protein		-1.01976	7.04632e-06	-0.490916	0.0725006
AT1G32350	AOX1D	alternative oxidase 1D	alternative oxidase 1D;(source:Araport11)	Alternative oxidase (AOX); terminal oxidases of electron transfer in mitochondria.	alternative oxidase 1D	AOX1D	1.74956	0.00395069	1.76144	0.00118594
AT1G32470	AT1G32470		Single hybrid motif superfamily protein;(source:Araport11)	NULL	Single hybrid motif superfamily protein	GDC-H1	-1.31013	0.000220035	-0.557174	0.0444239
AT1G32860	AT1G32860		Glycosyl hydrolase superfamily protein;(source:Araport11)	NULL	Glycosyl hydrolase superfamily protein		3.00385	5.81886e-14	0.959708	5.59028e-07
AT1G32870	NAC13	NAC domain protein 13	NAC domain protein 13;(source:Araport11)	Expression in rosette leaves is activated by high concentration of boron.	NAC domain protein 13	ANAC013, ANAC13, NAC13	2.27734	3.99487e-26	1.87006	1.22745e-53
AT1G32910	AT1G32910		HXXXD-type acyl-transferase family protein;(source:Araport11)	NULL	HXXXD-type acyl-transferase family protein		2.87765	5.31237e-06	2.35561	1.07438e-07
AT1G32940	SBT3.5		Subtilase family protein;(source:Araport11)	NULL	Subtilase family protein	AtSBT3.5, SBT3.5	3.06418	5.55438e-24	2.34483	3.87268e-20
AT1G32950	AT1G32950		Subtilase family protein;(source:Araport11)	NULL	Subtilase family protein		1.2481	0.0258297	0.75649	0.123142
AT1G32960	SBT3.3		Subtilase family protein;(source:Araport11)	NULL	Subtilase family protein	ATSBT3.3, SBT3.3	1.78605	0.000196924	3.23282	1.02829e-12
AT1G32990	PRPL11	plastid ribosomal protein l11	plastid ribosomal protein l11;(source:Araport11)	mutant has Decreased effective quantum yield of photosystem II; Pale green plants; Reduced growth rate; Plastid Ribosomal Protein L11 The mRNA is cell-to-cell mobile.	plastid ribosomal protein l11	PRPL11	-1.07879	9.58904e-05	-0.276662	0.330904
AT1G33030	AT1G33030		O-methyltransferase family protein;(source:Araport11)	NULL	O-methyltransferase family protein		1.16391	0.0153691	2.22193	7.92784e-09
AT1G33055	AT1G33055		hypothetical protein;(source:Araport11)	NULL	NULL	HUP32	1.59509	4.21736e-05	-0.184087	0.827947
AT1G33610	AT1G33610		Leucine-rich repeat (LRR) family protein;(source:Araport11)	NULL	Leucine-rich repeat (LRR) family protein		-1.05664	0.00469007	-0.305363	0.543695
AT1G33720	CYP76C6	cytochrome P450, family 76, subfamily C, polypeptide 6	cytochrome P450, family 76, subfamily C, polypeptide 6;(source:Araport11)	NULL	cytochrome P450, family 76, subfamily C, polypeptide 6	CYP76C6	-2.01536	2.61333e-07	-1.17197	0.00513397
AT1G33760	AT1G33760		Integrase-type DNA-binding superfamily protein;(source:Araport11)	encodes a member of the DREB subfamily A-4 of ERF/AP2 transcription factor family. The protein contains one AP2 domain. There are 17 members in this subfamily including TINY.	Integrase-type DNA-binding superfamily protein	ERF022	-2.13625	0.0364578	-1.36951	0.113191
AT1G33960	AIG1	AVRRPT2-INDUCED GENE 1	P-loop containing nucleoside triphosphate hydrolases superfamily protein;(source:Araport11)	Identified as a gene that is induced by avirulence gene avrRpt2 and RPS2 after infection with Pseudomonas syringae pv maculicola strain ES4326 carrying avrRpt2	P-loop containing nucleoside triphosphate hydrolases superfamily protein	AIG1, IAN8	-1.21396	0.00161019	-1.10395	0.00147642
AT1G35180	AT1G35180		TRAM, LAG1 and CLN8 (TLC) lipid-sensing domain containing protein;(source:Araport11)	NULL	TRAM, LAG1 and CLN8 (TLC) lipid-sensing domain containing protein		1.17568	0.0168106	1.22709	0.00795605
AT1G35210	AT1G35210		hypothetical protein;(source:Araport11)	NULL	NULL		-2.06906	9.46142e-06	-1.08178	0.0284114
AT1G35680	RPL21C	chloroplast ribosomal protein L21	Ribosomal protein L21;(source:Araport11)	Encodes a chloroplast ribosomal protein L21 that is required for chloroplast development and embryogenesis. The mRNA is cell-to-cell mobile.	Ribosomal protein L21	ASD, RPL21C	-1.02454	0.000177908	-0.164384	0.664983
AT1G35910	TPPD	trehalose-6-phosphate phosphatase D	Haloacid dehalogenase-like hydrolase (HAD) superfamily protein;(source:Araport11)	NULL	Haloacid dehalogenase-like hydrolase (HAD) superfamily protein	AtTPPD, TPPD	1.01362	0.00250355	0.928203	0.027092
AT1G36580	AT1G36580		hypothetical protein;(source:Araport11)	NULL	NULL		2.779	0.0473328	4.45237	0.000203261
AT1G36600	AT1G36600		transposable_element_gene;(source:Araport11);copia-like retrotransposon family, has a 8.9e-21 P-value blast match to gb|AAG52950.1| putative envelope protein (Endovir1-1) (Arabidopsis thaliana) (Ty1_Copia-family);(source:TAIR10)	NULL	transposable element gene		1.50764	0.00886465	3.37445	6.56684e-13
AT1G36620	AT1G36620		transposable_element_gene;(source:Araport11);copia-like retrotransposon family, has a 3.6e-54 P-value blast match to GB:CAA72989 open reading frame 1 (Ty1_Copia-element) (Brassica oleracea);(source:TAIR10)	NULL	transposable element gene		1.20906	0.00877759	2.65002	4.20479e-15
AT1G41830	SKS6	SKU5-similar 6	SKU5-similar 6;(source:Araport11)	NULL	SKU5-similar 6	SKS6	-1.22737	8.87587e-06	-0.508896	0.0424028
AT1G41835	AT1G41835		transposable_element_gene;(source:Araport11);copia-like retrotransposon family, has a 1.5e-96 P-value blast match to GB:BAA22288 pol polyprotein (Ty1_Copia-element) (Oryza australiensis)GB:BAA22288 polyprotein (Ty1_Copia-element) (Oryza australiensis)gi|2443320|dbj|BAA22288.1| polyprotein (RIRE1) (Oryza australiensis) (Ty1_Copia-element);(source:TAIR10)	NULL	transposable element gene		3.92969	0.0303916	NA	NA
AT1G42970	GAPB	glyceraldehyde-3-phosphate dehydrogenase B subunit	glyceraldehyde-3-phosphate dehydrogenase B subunit;(source:Araport11)	Encodes chloroplast localized glyceraldehyde-3-phosphate dehydrogenase that can use both NADH and NADPH to reduce 1,3-diphosphate glycerate. It forms A2B2 heterotetramers with GapA forms of the GADPH enzyme. These complexes are active in the light under reducing conditions, but show reduced NADPH-dependent activity in response to oxidized thioredoxins and increased NAD(H)/NADP(H) ratios due to th…	glyceraldehyde-3-phosphate dehydrogenase B subunit	GAPB	-1.34624	1.89688e-06	-0.816849	0.00081448
AT1G43160	RAP2.6	related to AP2 6	related to AP2 6;(source:Araport11)	encodes a member of the ERF (ethylene response factor) subfamily B-4 of ERF/AP2 transcription factor family (RAP2.6). The protein contains one AP2 domain. There are 7 members in this subfamily.	related to AP2 6	ERF113, RAP2.6	4.97328	9.74396e-20	3.75618	4.23115e-12
AT1G43675	AT1G43675		transposable_element_gene;(source:Araport11);expressed protein;(source:TAIR10)	similarity to non-LTR retroelement protein	transposable element gene		1.94062	0.015678	1.28764	0.325528
AT1G44110	CYCA1;1	Cyclin A1;1	Cyclin A1;(source:Araport11)	NULL	Cyclin A1;1	CYCA1;1	-2.25166	0.000835407	-0.509716	0.487404
AT1G44350	ILL6	IAA-leucine resistant (ILR)-like gene 6	IAA-amino acid hydrolase ILR1-like 6;(source:Araport11)	encodes a protein similar to IAA amino acid conjugate hydrolase. NO-induced, involved in growth and disease resistance. Plays a positive role in the activation of SAR when challenged with the avirulent pathogen Pst DC3000 (avrB) at 5 ├ù 106 CFU.	IAA-leucine resistant (ILR)-like gene 6	ILL6	2.23368	1.54793e-10	1.57766	6.75452e-06
AT1G44414	AT1G44414		zinc-ribbon domain protein;(source:Araport11)	NULL	NULL		2.75492	0.00011114	0.605318	0.555903
AT1G44446	CH1	CHLORINA 1	Pheophorbide a oxygenase family protein with Rieske 2Fe-2S domain-containing protein;(source:Araport11)	Encodes chlorophyllide <i>a</i> oxygenase which converts chlorophyllide <i>a</i> to chlorophyllide <i>b</i> by catalyzing two successive hydroxylations at the 7-methyl group of chlorophyllide <i>a</i> . Mutants are deficient in pigments that associate with thylakoid membrane proteins, lacking chlorophyll <i>b</i> and light-harvesting proteins of photosystem II. The protein was shown through cross…	Pheophorbide a oxygenase family protein with Rieske [2Fe-2S] domain	ATCAO, CAO, CH1	-1.00438	0.00100854	-0.37208	0.0247811
AT1G44608	AT1G44608		hypothetical protein;(source:Araport11)	NULL	NULL		1.81879	0.00102737	1.89819	0.00298265
AT1G44800	SIAR1	Siliques Are Red 1	nodulin MtN21 /EamA-like transporter family protein;(source:Araport11)	Encodes Siliques Are Red 1 (SIAR1). Functions as a bidirectional amino acid transporter that is crucial for the amino acid homeostasis of siliques. Member of nodulin MtN21-like transporter family.	nodulin MtN21 /EamA-like transporter family protein	SIAR1, UMAMIT18	1.27935	6.07719e-07	0.771251	0.00408204
AT1G44900	MCM2	MINICHROMOSOME MAINTENANCE 2	minichromosome maintenance (MCM2/3/5) family protein;(source:Araport11)	Encodes MCM2 (MINICHROMOSOME MAINTENANCE 2), a protein essential to embryo development. Overexpression results in altered root meristem function.	minichromosome maintenance (MCM2/3/5) family protein	ATMCM2, MCM2	-1.64299	0.0015697	0.827903	0.0389353
AT1G45130	BGAL5	beta-galactosidase 5	beta-galactosidase 5;(source:Araport11)	NULL	beta-galactosidase 5	AtBGAL5, BGAL5	-1.05518	0.000630265	-0.536907	0.0193958
AT1G45140	AT1G45140		transposable_element_gene;(source:Araport11);non-LTR retrotransposon family (LINE), has a 1.4e-37 P-value blast match to GB:NP_038603 L1 repeat, Tf subfamily, member 23 (LINE-element) (Mus musculus);(source:TAIR10)	NULL	transposable element gene		4.57377	0.0132939	1.04905	0.888374
AT1G45207	AT1G45207						-1.22844	1.07627e-05	-0.705623	0.00397328
AT1G45332	AT1G45332		Translation elongation factor EFG/EF2 protein;(source:Araport11)	NULL	Translation elongation factor EFG/EF2 protein		1.03355	2.95564e-14	0.452671	0.000218885
AT1G46624	AT1G46624		transposable_element_gene;(source:Araport11);gypsy-like retrotransposon family, has a 4.3e-213 P-value blast match to GB:AAD11615 prpol (gypsy_Ty3-element) (Zea mays);(source:TAIR10)	NULL	transposable element gene		-3.30384	0.0375316	-1.36261	0.35876
AT1G47360	AT1G47360		transposable_element_gene;(source:Araport11);copia-like retrotransposon family, has a 1.2e-307 P-value blast match to GB:CAA31653 polyprotein (Ty1_Copia-element) (Arabidopsis thaliana);(source:TAIR10)	NULL	transposable element gene		-2.96263	0.030709	0.0632781	0.976899
AT1G47395	AT1G47395		hypothetical protein;(source:Araport11)	Involved in regulation of iron deficiency response genes.	NULL	FEP2, IMA2	-4.46008	0.000844802	-2.2628	0.058172
AT1G47400	AT1G47400		hypothetical protein;(source:Araport11)	Involved in regulation of iron deficiency response genes. Overexpression results in hyperaccumulation of Fe and Mn.	NULL	FEP3, IMA1	-5.13969	6.02327e-06	-2.92724	0.000892273
AT1G47510	5PTASE11	inositol polyphosphate 5-phosphatase 11	inositol polyphosphate 5-phosphatase 11;(source:Araport11)	Encodes a phosphatidylinositol polyphosphate 5-phosphatase. It can dephosphorylate PI(4,5)P2, PI(3,5)P2, and PI(3,4,5)P3, but, it is not active against PI(5)P or the water soluble inositol(1,4,5)P3 or inositol(1,3,4,5)P4. The transcript levels for this gene rise in response to auxin, ABA, and JA.	inositol polyphosphate 5-phosphatase 11	5PTASE11, AT5PTASE11	3.2685	1.71342e-20	2.16728	2.34279e-12
AT1G47655	AT1G47655		Dof-type zinc finger DNA-binding family protein;(source:Araport11)	NULL	Dof-type zinc finger DNA-binding family protein		-1.15765	0.0202068	-0.844249	0.0563318
AT1G47670	AT1G47670		Transmembrane amino acid transporter family protein;(source:Araport11)	NULL	Transmembrane amino acid transporter family protein		-1.24343	1.05147e-05	-0.810488	0.000413459
AT1G48100	AT1G48100		Pectin lyase-like superfamily protein;(source:Araport11)	NULL	Pectin lyase-like superfamily protein	PGX3	-1.16915	1.20262e-05	-0.785326	0.00314811
AT1G48260	CIPK17	CBL-interacting protein kinase 17	CBL-interacting protein kinase 17;(source:Araport11)	Encodes a member of the SNF1-related kinase (SnRK) gene family (SnRK3.21), which has also been reported as a member of the CBL-interacting protein kinases (CIPK17).	CBL-interacting protein kinase 17	CIPK17, SnRK3.21	-1.04666	0.0260606	-2.09277	1.43728e-10
AT1G48300	DGAT3	diacylglycerol acyltransferase 3	diacylglycerol acyltransferase;(source:Araport11)	Cytosolic iron-sulfur protein with a [2Fe-2S] cluster which synthesizes triacylglycerol (DGAT activity).	NULL	DGAT3	-1.20265	5.0602e-07	-1.52612	6.81098e-08
AT1G48350	EMB3105	EMBRYO DEFECTIVE 3105	Ribosomal L18p/L5e family protein;(source:Araport11)	Member of the uL18 RNA-binding protein family. uL18 proteins share a short structurally conserved domain that binds the 5S rRNA and allow its incorporation into ribosomes.	Ribosomal L18p/L5e family protein	EMB3105, uL18c	-1.13533	4.1443e-05	-0.2673	0.453371
AT1G48370	YSL8	YELLOW STRIPE like 8	YELLOW STRIPE like 8;(source:Araport11)	Arabidopsis thaliana metal-nicotianamine transporter YSL4	YELLOW STRIPE like 8	YSL8	1.50936	3.54511e-11	1.25365	2.35378e-13
AT1G48405	AT1G48405		Kinase interacting (KIP1-like) family protein;(source:Araport11)	NULL	Kinase interacting (KIP1-like) family protein		2.34156	0.0143982	-0.842133	0.730878
AT1G48420	D-CDES	D-cysteine desulfhydrase	D-cysteine desulfhydrase;(source:Araport11)	Encodes an enzyme that decomposes D-cysteine into pyruvate, H2S, and NH3. Only D-cysteine but not L-cysteine was converted by D-CDes to pyruvate, H2S, and NH3. There is conflicting evidence on its 1-aminocyclopropane-1-carboxylate deaminase activity. Involved in regulating ethylene levels. DCD enhances plant cadmium tolerance by promoting hydrogen sulfide production.	D-cysteine desulfhydrase	ACD1, ATACD1, AtDCD, D-CDES, DCD	-1.23161	6.51785e-13	-1.11423	6.52845e-28
AT1G48460	AT1G48460		tRNA-processing ribonuclease BN;(source:Araport11)	NULL	NULL		1.2343	1.72999e-09	0.668611	0.00139026
AT1G48480	RKL1	receptor-like kinase 1	receptor-like kinase 1;(source:Araport11)	Arabidopsis thaliana receptor-like protein kinase (RKL1) gene	receptor-like kinase 1	RKL1	-1.78896	7.25922e-08	-0.309011	0.34998
AT1G48570	AT1G48570		zinc finger (Ran-binding) family protein;(source:Araport11)	NULL	zinc finger (Ran-binding) family protein		1.0262	0.000642022	0.434406	0.164453
AT1G48600	PMEAMT	phosphoethanolamine N-methyltransferase	S-adenosyl-L-methionine-dependent methyltransferases superfamily protein;(source:Araport11)	Encodes a phosphoethanolamine N-methyltransferase that catalyses the last two methylation steps of the three sequential methylations of phosphoethanolamine (PEA) that are required for the synthesis of phosphocholine (PCho) in plants.	S-adenosyl-L-methionine-dependent methyltransferases superfamily protein	AtPMEAMT, AtPMT2, PMEAMT	-1.38931	8.99634e-09	-1.04035	0.00025299
AT1G48635	PEX3	peroxin 3	peroxin 3;(source:Araport11)	NULL	peroxin 3	PEX3, PEX3-2	1.05509	0.000220841	0.266714	0.0165589
AT1G48640	AT1G48640		Transmembrane amino acid transporter family protein;(source:Araport11)	NULL	Transmembrane amino acid transporter family protein		3.526	0.00644203	1.7555	0.521904
AT1G48710	AT1G48710		transposable_element_gene;(source:Araport11);copia-like retrotransposon family, has a 1.1e-252 P-value blast match to gb|AAO73529.1| gag-pol polyprotein (Glycine max) (SIRE1) (Ty1_Copia-family);(source:TAIR10)	NULL	transposable element gene		6.00133	0.000181732	0.471976	0.936817
AT1G48980	AT1G48980		2-oxoglutarate (2OG) and Fe(II)-dependent oxygenase superfamily protein;(source:Araport11)	NULL	2-oxoglutarate (2OG) and Fe(II)-dependent oxygenase superfamily protein	ALKBH9A	3.71473	0.0313134	5.71747	2.27077e-07
AT1G49405	AT1G49405		Uncharacterized protein family (UPF0497);(source:Araport11)	NULL	Uncharacterised protein family (UPF0497)	CASPL5C3	1.9256	0.0357162	0.812519	0.474119
AT1G49740	AT1G49740		PLC-like phosphodiesterases superfamily protein;(source:Araport11)	NULL	PLC-like phosphodiesterases superfamily protein		1.06742	2.24483e-10	0.273952	0.252381
AT1G49900	AT1G49900		C2H2 type zinc finger transcription factor family;(source:Araport11)	NULL	C2H2 type zinc finger transcription factor family		2.16359	0.0131421	-0.565949	0.553476
AT1G50040	AT1G50040		formin-like protein, putative (DUF1005);(source:Araport11)	NULL	Protein of unknown function (DUF1005)		1.55783	0.00443392	1.11625	0.0679963
AT1G50110	AT1G50110		D-aminoacid aminotransferase-like PLP-dependent enzymes superfamily protein;(source:Araport11)	Encodes a cytosolic branched-chain aminotransferase that acts on Leu, Ile, Val and also on Met. Together with BCAT4 and BCAT3, it is involved in methionine salvage and glucosinolate biosynthesis.	D-aminoacid aminotransferase-like PLP-dependent enzymes superfamily protein	BCAT6	-1.36123	0.0325474	-0.289148	0.756499
AT1G50260	NTMC2T5.1	N-terminal-transmembrane-C2 domain type 5.1	N-terminal-transmembrane-C2 domain type 5.1;(source:Araport11)	NULL	N-terminal-transmembrane-C2 domain type 5.1	NTMC2T5.1, NTMC2TYPE5.1	1.02806	8.57034e-12	0.407137	6.64643e-05
AT1G50400	AT1G50400		Eukaryotic porin family protein;(source:Araport11)	NULL	Eukaryotic porin family protein		2.6906	9.51728e-09	2.84174	5.31757e-11
AT1G50590	AT1G50590		RmlC-like cupins superfamily protein;(source:Araport11)	NULL	RmlC-like cupins superfamily protein		1.8056	0.0177389	0.0516342	0.975621
AT1G50732	AT1G50732		transmembrane protein;(source:Araport11)	NULL	NULL		-1.52318	4.25283e-05	-1.19993	1.98784e-05
AT1G50900	GDC1	Grana Deficient Chloroplast 1	Ankyrin repeat family protein;(source:Araport11)	Encodes GDC1 (Grana Deficient Chloroplast 1), an ankyrin domain containing protein required fro chloroplast thylakoid grana formation. The mRNA is cell-to-cell mobile.	Ankyrin repeat family protein	GDC1, LTD	-1.03176	1.9722e-05	-0.627588	0.00967036
AT1G51070	bHLH115	basic Helix-Loop-Helix 115	basic helix-loop-helix (bHLH) DNA-binding superfamily protein;(source:Araport11)	bHLH115 is a basic helix loop helix protein of the IVc subgroup that plays a role in iron homeostasis. It interacts with related family members and targets PYE and other genes involved in response to Fe.	basic helix-loop-helix (bHLH) DNA-binding superfamily protein	bHLH115	-1.11153	2.76792e-10	-0.823338	1.97384e-08
AT1G51380	AT1G51380		DEA(D/H)-box RNA helicase family protein;(source:Araport11)	NULL	DEA(D/H)-box RNA helicase family protein		1.70335	1.5909e-11	0.824223	0.000259568
AT1G51400	AT1G51400		Photosystem II 5 kD protein;(source:Araport11)	NULL	Photosystem II 5 kD protein		-1.19864	0.000554657	-0.651195	3.58425e-05
AT1G51402	AT1G51402		hypothetical protein;(source:Araport11)	NULL	NULL		-1.48753	0.000197432	-0.773896	0.00703238
AT1G51700	DOF1	DOF zinc finger protein 1	DOF zinc finger protein 1;(source:Araport11)	Encodes dof zinc finger protein (adof1). The mRNA is cell-to-cell mobile.	DOF zinc finger protein 1	ADOF1, DOF1	-1.14664	7.37618e-07	-1.08422	2.10058e-07
AT1G51780	ILL5	IAA-leucine resistant (ILR)-like gene 5	IAA-amino acid hydrolase ILR1-like 5;(source:Araport11)	encodes a member of the six Arabidopsis IAA-amino acid conjugate hydrolase subfamily and conjugates and is very similar to IAR3.	IAA-leucine resistant (ILR)-like gene 5	ILL5	2.88154	2.66554e-09	3.74745	6.00109e-14
AT1G51820	AT1G51820		Leucine-rich repeat protein kinase family protein;(source:Araport11)	NULL	Leucine-rich repeat protein kinase family protein	SIF4	2.73011	1.23058e-14	3.15478	5.58725e-25
AT1G52030	MBP2	myrosinase-binding protein 2	myrosinase-binding protein 2;(source:Araport11)	Similar to myrosinase binding proteins which may be involved in metabolizing glucosinolates and forming defense compounds to protect against herbivory. Also similar to lectins and other agglutinating factors. Expressed only in flowers.	myrosinase-binding protein 2	F-ATMBP, MBP1.2, MBP2	1.76912	7.21338e-05	1.82806	0.000396772
AT1G52140	AT1G52140		Avr9/Cf-9 rapidly elicited protein;(source:Araport11)	NULL	NULL		1.03661	0.00036831	0.795488	0.0170314
AT1G52160	TRZ3	tRNAse Z3	tRNAse Z3;(source:Araport11)	Encodes a tRNase Z.	tRNAse Z3	TRZ3	1.1984	4.23094e-16	0.87948	4.25775e-10
AT1G52220	AT1G52220		CURVATURE THYLAKOID protein;(source:Araport11)	Thylakoid membrane localized protein that interacts with other CURT family proteins. Oligomerization is associated with grana thylakoid curavature.	NULL	CURT1C	-1.16627	7.53965e-05	-0.420918	0.00495944
AT1G52230	PSAH2	photosystem I subunit H2	photosystem I subunit H2;(source:Araport11)	Phosphorylation of this protein is dependent on calcium. The mRNA is cell-to-cell mobile.	photosystem I subunit H2	PSAH-2, PSAH2, PSI-H	-1.05456	0.00261925	-0.291561	0.0875818
AT1G52290	PERK15	proline-rich extensin-like receptor kinase 15	Protein kinase superfamily protein;(source:Araport11)	Encodes a member of the proline-rich extensin-like receptor kinase (PERK) family. This family consists of 15 predicted receptor kinases (PMID: 15653807).	Protein kinase superfamily protein	AtPERK15, PERK15	-1.21489	1.28506e-10	-0.326707	0.143727
AT1G52410	TSA1	TSK-associating protein 1	TSK-associating protein 1;(source:Araport11)	Contains a novel calcium-binding repeat sequence. Binds TSK in vitro. Localizes to small cytoplasmic vesicles in interphase cells. In cells synchronized for cell division, TSA1 and TSK relocalize to ends of spindle microtubules that are ahead of separating chromatids during metaphase and anaphase of mitosis. May be involved in mitosis together with TSK. Expressed preferentially in the flower and …	TSK-associating protein 1	AtTSA1, TSA1	1.38907	6.34136e-05	1.17875	0.00140716
AT1G52560	AT1G52560		HSP20-like chaperones superfamily protein;(source:Araport11)	NULL	HSP20-like chaperones superfamily protein	HSP26.5	5.6923	5.12195e-23	-1.22043	0.0227247
AT1G52690	LEA7	LATE EMBRYOGENESIS ABUNDANT 7	Late embryogenesis abundant protein (LEA) family protein;(source:Araport11)	Intrinsically disordered protein that stabilizes lactate dehydrogenase (LDH) during drying and freezing.	Late embryogenesis abundant protein (LEA) family protein	LEA7	3.79998	1.15409e-15	1.08559	0.0457487
AT1G52800	AT1G52800		2-oxoglutarate (2OG) and Fe(II)-dependent oxygenase superfamily protein;(source:Araport11)	NULL	2-oxoglutarate (2OG) and Fe(II)-dependent oxygenase superfamily protein		-1.09029	0.000484486	-0.458199	0.163256
AT1G52890	NAC019	NAC domain containing protein 19	NAC domain containing protein 19;(source:Araport11)	encodes a NAC transcription factor whose expression is induced by drought, high salt, and abscisic acid. This gene binds to ERD1 promoter in vitro.	NAC domain containing protein 19	ANAC019, ANAC19, NAC019	1.59831	1.71997e-05	1.14163	0.00124204
AT1G52930	AT1G52930		Ribosomal RNA processing Brix domain protein;(source:Araport11)	Encodes one of two Arabidopsis orthologs of yeast BRX1, a protein involved in maturation of the large ribosomal subunit. The proteins are mainly localized in nucleolus. Mutant plants are affected in pre-rRNA processing.	Ribosomal RNA processing Brix domain protein	atBRX1-2	1.01666	0.000751139	0.844392	0.00106455
AT1G53140	DRP5A	Dynamin related protein 5A	Dynamin related protein 5A;(source:Araport11)	Encodes DRP5A, a dynamin protein involved in cytokinesis in Arabidopsis.	Dynamin related protein 5A	DRP5A	-2.11121	0.00464977	-0.880091	0.195831
AT1G53160	SPL4	squamosa promoter binding protein-like 4	squamosa promoter binding protein-like 4;(source:Araport11)	Encodes a member of the SPL (squamosa-promoter binding protein-like)gene family, a novel gene family encoding DNA binding proteins and putative transcription factors. Contains the SBP-box, which encodes the SBP-domain, required and sufficient for interaction with DNA. It is involved in regulation of flowering and vegetative phase change. Its temporal expression is regulated by the microRNA miR156…	squamosa promoter binding protein-like 4	FTM6, SPL4	-1.50082	5.84179e-14	-2.30865	1.83636e-12
AT1G53163	AT1G53163		membrane-associated kinase regulator;(source:Araport11)	NULL	NULL		-1.68574	0.0366176	-1.30687	0.0556509
AT1G53470	MSL4	mechanosensitive channel of small conductance-like 4	mechanosensitive channel of small conductance-like 4;(source:Araport11)	NULL	mechanosensitive channel of small conductance-like 4	MSL4	2.70355	2.94976e-11	1.11714	0.00123373
AT1G53520	FAP3	fatty-acid-binding protein 3	Chalcone-flavanone isomerase family protein;(source:Araport11)	Encodes a plastid stroma localized fatty acid binding protein involved in fatty acid metabolism.	Chalcone-flavanone isomerase family protein	AtFAP3, FAP3	-1.38691	0.0185293	-0.152763	0.888374
AT1G53540	AT1G53540		HSP20-like chaperones superfamily protein;(source:Araport11)	Member of the class I small heat-shock protein (sHSP) family, which accounts for the majority of sHSPs in maturing seeds	HSP20-like chaperones superfamily protein	HSP17.6C	13.7026	5.26561e-43	5.26841	7.60206e-07
AT1G53600	AT1G53600		Tetratricopeptide repeat (TPR)-like superfamily protein;(source:Araport11)	NULL	Tetratricopeptide repeat (TPR)-like superfamily protein		1.01941	0.00748469	-0.0235317	0.978159
AT1G53645	AT1G53645		hydroxyproline-rich glycoprotein family protein;(source:Araport11)	NULL	hydroxyproline-rich glycoprotein family protein		1.02163	5.62755e-08	0.781684	1.27431e-08
AT1G53700	WAG1	WAG 1	WAG 1;(source:Araport11)	The WAG1 and its homolog, WAG2 each encodes a protein-serine/threonine kinase that are nearly 70% identical to PsPK3 protein. All three together with CsPK3 belong to PsPK3-type kinases. At the N-terminus, all four possess a serine/threonine-rich domain. They are closely related to Arabidopsis kinases PINOID. wag1/wag2 double mutants exhibit a pronounced wavy root phenotype when grown vertically o…	WAG 1	PK3AT, WAG1	-1.7038	0.000178583	-1.24208	0.00969602
AT1G53760	AT1G53760		K+-H+ exchange-like protein;(source:Araport11)	NULL	NULL		1.05113	3.60784e-09	0.884088	1.24739e-08
AT1G53830	PME2	pectin methylesterase 2	pectin methylesterase 2;(source:Araport11)	encodes a pectin methylesterase involved in callus formation.	pectin methylesterase 2	ATPME2, PME2	-1.19016	1.90248e-05	-0.462294	0.0963389
AT1G54010	AT1G54010		GDSL-like Lipase/Acylhydrolase superfamily protein;(source:Araport11)	GDSL-motif esterase/acyltransferase/lipase. Enzyme group with broad substrate specificity that may catalyze acyltransfer or hydrolase reactions with lipid and non-lipid substrates.	GDSL-like Lipase/Acylhydrolase superfamily protein	GLL23	2.24274	8.21701e-10	3.27011	6.62108e-25
AT1G54030	MVP1	MODIFIED VACUOLE PHENOTYPE 1	GDSL-like Lipase/Acylhydrolase superfamily protein;(source:Araport11)	Encodes a vacuolar protein. Mutation causes organizational defects in the endoplasmic reticulum and aberrant protein trafficking in the plant secretory pathway. The mRNA is cell-to-cell mobile.	GDSL-like Lipase/Acylhydrolase superfamily protein	ERMO3, GOLD36, MVP1, NUC	1.17716	5.07792e-08	1.35737	6.89343e-12
AT1G54050	AT1G54050		HSP20-like chaperones superfamily protein;(source:Araport11)	NULL	HSP20-like chaperones superfamily protein	HSP17.4B	6.43455	2.41126e-25	1.45792	0.00168384
AT1G54100	ALDH7B4	aldehyde dehydrogenase 7B4	aldehyde dehydrogenase 7B4;(source:Araport11)	Aldehyde dehydrogenase	aldehyde dehydrogenase 7B4	ALDH7B4	1.26722	1.34944e-09	0.475001	0.0540683
AT1G54180	BRX-LIKE3	BREVIS RADIX-like 3	BREVIS RADIX-like 3;(source:Araport11)	Belongs to five-member BRX gene family. Arabidopsis BRX genes share high levels of similarity among each others, with several conserved domains. The most distinct is BRX domain - highly conserved in all BRX genes among distantly related species. This protein-protein interaction domain is required and sufficient for BRX activity.	BREVIS RADIX-like 3	ATBRXL3, BRX-LIKE3	-1.63614	1.91213e-09	-0.785337	0.00121046
AT1G54540	AT1G54540		Late embryogenesis abundant (LEA) hydroxyproline-rich glycoprotein family;(source:Araport11)	NULL	Late embryogenesis abundant (LEA) hydroxyproline-rich glycoprotein family	NHL4	6.09063	6.98848e-06	4.47433	0.000646215
AT1G54570	PES1	phytyl ester synthase 1	Esterase/lipase/thioesterase family protein;(source:Araport11)	Encodes a protein with phytyl ester synthesis and diacylglycerol acyltransferase activities that is involved in the deposition of free phytol and free fatty acids in the form of phytyl esters in chloroplasts, a process involved in maintaining the integrity of the photosynthetic membrane during abiotic stress and senescence.	Esterase/lipase/thioesterase family protein	PES1	1.3119	0.00215767	-0.0834892	0.929771
AT1G54575	AT1G54575		hypothetical protein;(source:Araport11)	NULL	NULL		1.31047	1.37848e-06	0.193598	0.705924
AT1G54820	AT1G54820		Protein kinase superfamily protein;(source:Araport11)	NULL	Protein kinase superfamily protein		-1.06466	0.0122123	-0.276275	0.521182
AT1G54890	AT1G54890		Late embryogenesis abundant (LEA) protein-like protein;(source:Araport11)	NULL	Late embryogenesis abundant (LEA) protein-related		2.83598	0.0020629	0.585636	0.601841
AT1G55120	FRUCT5	beta-fructofuranosidase 5	beta-fructofuranosidase 5;(source:Araport11)	Encodes a protein with fructan exohydrolase (FEH) activity acting on levan-type fructans (6-FEH, levanase). The enzyme does not have invertase activity.	beta-fructofuranosidase 5	AtcwINV3, ATFRUCT5, FRUCT5	-1.00732	1.9613e-14	-0.385269	0.00694857
AT1G55230	AT1G55230		proteinase inhibitor I4, serpin (DUF716);(source:Araport11)	NULL	Family of unknown function (DUF716)		4.38862	0.000560509	5.89357	4.60193e-07
AT1G55450	AT1G55450		S-adenosyl-L-methionine-dependent methyltransferases superfamily protein;(source:Araport11)	NULL	S-adenosyl-L-methionine-dependent methyltransferases superfamily protein		-1.13505	0.00465449	-0.533137	0.218226
AT1G55480	ZKT	protein containing PDZ domain, a K-box domain, and a TPR region	protein containing PDZ domain, a K-box domain, and a TPR region;(source:Araport11)	Encodes a member of a novel plant protein family containing a PDZ, a K-box, and a TPR motif. mRNA but not protein levels decrease after wounding. ZKT is phosphorylated at Thr and Ser residues after wounding. The mRNA is cell-to-cell mobile.	protein containing PDZ domain, a K-box domain, and a TPR region	MET1, ZKT	-1.06561	4.22919e-06	-0.671962	0.000200958
AT1G55490	CPN60B	chaperonin 60 beta	chaperonin 60 beta;(source:Araport11)	encodes the beta subunit of the chloroplast chaperonin 60, a homologue of bacterial GroEL. Mutants in this gene develops lesions on its leaves, expresses systemic acquired resistance (SAR) and develops accelerated cell death to heat shock stress. The protein has molecular chaperone activity for suppressing protein aggregation in vitro.	chaperonin 60 beta	CPN60B, Cpn60beta1, CPNB1, LEN1	-1.09816	0.0042723	-0.284842	0.611115
AT1G55500	ECT4	evolutionarily conserved C-terminal region 4	evolutionarily conserved C-terminal region 4;(source:Araport11)	YTHDF protein which togeteher with ECT2 and ECT3 is involved in cell proliferation during plant organogenesis.	evolutionarily conserved C-terminal region 4	ECT4	1.3147	5.24809e-14	1.19164	1.69291e-14
AT1G55670	PSAG	photosystem I subunit G	photosystem I subunit G;(source:Araport11)	Encodes subunit G of photosystem I, an 11-kDa membrane protein that plays an important role in electron transport between plastocyanin and PSI and is involved in the stability of the PSI complex. PSI-G subunit is bound to PSI-B and is in contact with Lhca1. The protein inserts into thylakoids by a direct or "spontaneous" pathway that does not involve the activities of any known chloroplast protei…	photosystem I subunit G	PSAG	-1.19631	6.82704e-05	-0.413002	0.00671769
AT1G55820	AT1G55820		lysine-specific demethylase, putative (DUF1296);(source:Araport11)	NULL	Kinase-related protein of unknown function (DUF1296)		1.04702	2.26701e-10	0.986924	1.18427e-09
AT1G56050	AT1G56050		GTP-binding protein-like protein;(source:Araport11)	NULL	GTP-binding protein-related	EngD-2	-1.0858	0.00259723	-0.405671	0.389021
AT1G56110	NOP56	homolog of nucleolar protein NOP56	NOP56-like pre RNA processing ribonucleoprotein;(source:Araport11)	NOP56-like protein	homolog of nucleolar protein NOP56	NOP56	1.12538	2.22213e-06	0.949378	1.62747e-06
AT1G56120	AT1G56120		Leucine-rich repeat transmembrane protein kinase;(source:Araport11)	NULL	Leucine-rich repeat transmembrane protein kinase		-1.84572	1.06234e-12	-0.613434	0.00670351
AT1G56190	AT1G56190		Phosphoglycerate kinase family protein;(source:Araport11)	One of a pair of plastid localized phosphoglycerate kinases involved in galactolipid biosynthesis. Functions redundantly with AT3g12780 (PGK1) in the chloroplast in the biosynthesis of thylakoid membrane galactolipids. Double mutants are photosynthetically incompetent, plants are albino and seedling lethal.	Phosphoglycerate kinase family protein	cPGK2, PGK2, PGKp2	-1.30147	1.02339e-05	-0.321759	0.0951907
AT1G56240	PP2-B13	phloem protein 2-B13	phloem protein 2-B13;(source:Araport11)	NULL	phloem protein 2-B13	AtPP2-B13, PP2-B13	-2.16045	0.00022517	-2.22095	2.65997e-05
AT1G56430	NAS4	nicotianamine synthase 4	nicotianamine synthase 4;(source:Araport11)	Encodes a protein with nicotianamine synthase activity.	nicotianamine synthase 4	ATNAS4, NAS4	-1.76895	3.03582e-09	-1.94714	7.73148e-13
AT1G56500	AT1G56500		haloacid dehalogenase-like hydrolase family protein;(source:Araport11)	Encodes a thylakoid membrane protein with thioredoxin-like and beta-propeller domains located in the lumen and a haloacid-dehalogenase domain exposed to the chloroplast stroma. The protein's role may be to prevent formation of a slowly reversible form of antenna quenching, thereby maintaining the efficiency of light harvesting. The mRNA is cell-to-cell mobile.	haloacid dehalogenase-like hydrolase family protein	SOQ1	-1.00573	6.53012e-09	-0.775309	4.60728e-12
AT1G56540	AT1G56540		Disease resistance protein (TIR-NBS-LRR class) family;(source:Araport11)	NULL	Disease resistance protein (TIR-NBS-LRR class) family		-1.34704	0.0124732	-1.16849	0.0243018
AT1G56600	GolS2	galactinol synthase 2	galactinol synthase 2;(source:Araport11)	GolS2 is a galactinol synthase that catalyzes the formation of galactinol from UDP-galactose and myo-inositol. GolS2 transcript levels rise in response to methyl viologen, an oxidative damage-inducing agent. Plants over-expressing GolS2 have increased tolerance to salt, chilling, and high-light stress.	galactinol synthase 2	AtGolS2, GolS2	-1.55346	2.53573e-13	-2.03606	6.14422e-13
AT1G56670	AT1G56670		GDSL-like Lipase/Acylhydrolase superfamily protein;(source:Araport11)	GDSL-motif esterase/acyltransferase/lipase. Enzyme group with broad substrate specificity that may catalyze acyltransfer or hydrolase reactions with lipid and non-lipid substrates.	GDSL-like Lipase/Acylhydrolase superfamily protein		-1.24856	0.0207457	-0.972755	0.0640783
AT1G56710	AT1G56710		Pectin lyase-like superfamily protein;(source:Araport11)	NULL	Pectin lyase-like superfamily protein	PGL1	1.43421	0.00423572	1.34522	0.00946066
AT1G57820	VIM1	VARIANT IN METHYLATION 1	Zinc finger (C3HC4-type RING finger) family protein;(source:Araport11)	Encodes a 645-amino acid methylcytosine-binding protein with a PHD domain, two RING finger domains, and an SRA domain that is involved in centromere heterochromatinization. This protein functions as an E3 ubiquitin ligase in vitro. The protein has been shown to bind to methylated cytosines of CG, CNG and CNN motifs via its SRA domain but has a preference for the former. It plays a role in the est…	Zinc finger (C3HC4-type RING finger) family protein	ORTH2, VIM1	-1.3787	0.000285913	-0.00431059	0.992372
AT1G58140	AT1G58140		transposable_element_gene;(source:Araport11);copia-like retrotransposon family, has a 1.6e-253 P-value blast match to gb|AAO73529.1| gag-pol polyprotein (Glycine max) (SIRE1) (Ty1_Copia-family);(source:TAIR10)	NULL	transposable element gene		6.9321	5.46071e-08	1.44072	0.727301
AT1G58170	AT1G58170		Disease resistance-responsive (dirigent-like protein) family protein;(source:Araport11)	NULL	Disease resistance-responsive (dirigent-like protein) family protein		1.85066	0.000132796	0.458821	0.584789
AT1G58225	AT1G58225		hypothetical protein;(source:Araport11)	NULL	NULL		-1.31932	0.0447947	-0.549734	0.440286
AT1G58270	ZW9		TRAF-like family protein;(source:Araport11)	ZW9 mRNA, complete cds The mRNA is cell-to-cell mobile.	TRAF-like family protein	ZW9	2.0506	2.68362e-09	0.989796	0.0107597
AT1G58340	ZF14		MATE efflux family protein;(source:Araport11)	Encodes a plant MATE (multidrug and toxic compound extrusion) transporter that is localized to the Golgi complex and small organelles and is involved in determining the rate of organ initiation. It is also involved in iron homeostasis when plants are under osmotic stress.	MATE efflux family protein	ABS4, BCD1, ZF14, ZRZ	1.80243	0.0291285	-0.292751	0.79271
AT1G58520	RXW8		GDSL-like lipase/acylhydrolase superfamily protein;(source:Araport11)	NULL	lipases;hydrolases, acting on ester bonds	RXW8	-1.74806	2.15495e-20	-1.69563	2.80069e-27
AT1G59590	ZCF37		ZCF37;(source:Araport11)	ZCF37 mRNA, complete cds The mRNA is cell-to-cell mobile.	ZCF37	ZCF37	-1.43069	0.000263365	-0.391202	0.434874
AT1G59850	AT1G59850		ARM repeat superfamily protein;(source:Araport11)	NULL	ARM repeat superfamily protein		1.41324	0.0157478	3.28626	7.19097e-15
AT1G59860	AT1G59860		HSP20-like chaperones superfamily protein;(source:Araport11)	NULL	HSP20-like chaperones superfamily protein	HSP17.6A	5.03264	9.21472e-16	0.762216	0.0555513
AT1G60030	NAT7	nucleobase-ascorbate transporter 7	nucleobase-ascorbate transporter 7;(source:Araport11)	NULL	nucleobase-ascorbate transporter 7	ATNAT7, NAT7	1.25799	0.00661431	1.57347	0.00101803
AT1G60190	PUB19	plant U-box 19	ARM repeat superfamily protein;(source:Araport11)	Encodes PUB19, a plant U-box armadillo repeat protein. Involved in salt inhibition of germination together with PUB18. The mRNA is cell-to-cell mobile.	ARM repeat superfamily protein	AtPUB19, PUB19	1.29153	0.00361442	-0.742733	0.116897
AT1G60270	BGLU6	beta glucosidase 6	beta glucosidase 6;(source:Araport11)	NULL	beta glucosidase 6	BGLU6	1.07754	0.0164736	1.49093	0.000262328
AT1G60690	AT1G60690		NAD(P)-linked oxidoreductase superfamily protein;(source:Araport11)	NULL	NAD(P)-linked oxidoreductase superfamily protein		-1.14008	3.923e-09	-1.11257	8.39618e-09
AT1G60700	AT1G60700		SMAD/FHA domain-containing protein;(source:Araport11)	NULL	SMAD/FHA domain-containing protein		-1.81315	2.50685e-06	-1.09757	0.00382762
AT1G60730	AT1G60730		NAD(P)-linked oxidoreductase superfamily protein;(source:Araport11)	NULL	NAD(P)-linked oxidoreductase superfamily protein		1.43775	0.000246423	1.42207	0.000134449
AT1G60810	ACLA-2	ATP-citrate lyase A-2	ATP-citrate lyase A-2;(source:Araport11)	One of the three genes encoding subunit A of the trimeric enzyme ATP Citrate lyase	ATP-citrate lyase A-2	ACLA-2, ACLA2	-1.15487	3.85682e-07	-0.471224	0.0174159
AT1G60850	ATRPAC42		DNA-directed RNA polymerase family protein;(source:Araport11)	NULL	DNA-directed RNA polymerase family protein	AAC42, ATRPAC42	1.28053	3.01164e-12	0.950809	8.55652e-13
AT1G60989	SCRL7	SCR-like 7	SCR-like 7;(source:Araport11)	Encodes a member of a family of small, secreted, cysteine rich proteins with sequence similarity to SCR (S locus cysteine-rich protein).	SCR-like 7	SCRL7	-1.15866	0.000976403	-0.656988	0.0117122
AT1G61070	LCR66	low-molecular-weight cysteine-rich 66	low-molecular-weight cysteine-rich 66;(source:Araport11)	Predicted to encode a PR (pathogenesis-related) protein. Belongs to the plant defensin (PDF) family with the following members: At1g75830/PDF1.1, At5g44420/PDF1.2a, At2g26020/PDF1.2b, At5g44430/PDF1.2c, At2g26010/PDF1.3, At1g19610/PDF1.4, At1g55010/PDF1.5, At2g02120/PDF2.1, At2g02100/PDF2.2, At2g02130/PDF2.3, At1g61070/PDF2.4, At5g63660/PDF2.5, At2g02140/PDF2.6, At5g38330/PDF3.1 and At4g30070/PDF…	low-molecular-weight cysteine-rich 66	LCR66, PDF2.4	2.28012	0.025551	2.25737	0.00992374
AT1G61120	TPS04	terpene synthase 04	terpene synthase 04;(source:Araport11)	Encodes a geranyllinalool synthase that produces a precursor to TMTT, a volatile plant defense C16-homoterpene. GES transcript levels rise in response to alamethicin, a fungal peptide mixture that damages membranes. This transcriptional response is blocked in JA biosynthetic and JA signaling mutants, but GES transcript levels still rise in response to alamethicin in mutants with salicylic acid an…	terpene synthase 04	GES, TPS04, TPS4	1.21533	0.00212645	2.02001	1.04785e-09
AT1G61160	AT1G61160		retrotransposon gag;(source:Araport11)	NULL	NULL		-3.87451	0.0222099	-1.93061	0.203205
AT1G61170	AT1G61170		hypothetical protein;(source:Araport11)	NULL	NULL		-1.30956	1.94917e-08	-0.0761129	0.86055
AT1G61255	AT1G61255		hypothetical protein;(source:Araport11)	NULL	NULL		1.41741	0.0334231	2.44384	8.00544e-06
AT1G61260	AT1G61260		cotton fiber (DUF761);(source:Araport11)	NULL	Protein of unknown function (DUF761)		-1.2172	0.015302	-1.13389	0.0142085
AT1G61280	AT1G61280		Phosphatidylinositol N-acetylglucosaminyltransferase, GPI19/PIG-P subunit;(source:Araport11)	NULL	Phosphatidylinositol N-acetylglucosaminyltransferase, GPI19/PIG-P subunit		2.16459	0.0138165	1.54525	0.083013
AT1G61380	SD1-29	S-domain-1 29	S-domain-1 29;(source:Araport11)	Encodes a membrane localized S-domain receptor kinase that is involved in lipopolysaccharide (LPS) sensing. SD1-29 detected LPS of Pseudomonas and Xanthomonas species for which it serves as a microbe associated molecular pattern triggering innate immunity. Loses of function mutants are hyper susceptible to P.syringae.	S-domain-1 29	LORE, SD1-29	1.25685	8.33979e-10	1.5774	2.24309e-12
AT1G61415	AT1G61415		CAP-gly domain linker;(source:Araport11)	NULL	NULL		2.60789	0.000360854	3.94325	2.53773e-12
AT1G61470	AT1G61470		Polynucleotidyl transferase, ribonuclease H-like superfamily protein;(source:Araport11)	Deadenylase.	Polynucleotidyl transferase, ribonuclease H-like superfamily protein	CAF1e	-2.06036	0.00587828	-1.93673	0.00273291
AT1G61520	LHCA3	photosystem I light harvesting complex gene 3	PSI type III chlorophyll a/b-binding protein;(source:Araport11)	PSI type III chlorophyll a/b-binding protein (Lhca3*1) The mRNA is cell-to-cell mobile.	photosystem I light harvesting complex gene 3	LHCA3	-1.38304	1.08412e-06	-0.624374	1.96478e-06
AT1G61640	AT1G61640		Protein kinase superfamily protein;(source:Araport11)	NULL	Protein kinase superfamily protein		1.25644	4.76058e-11	1.56165	2.87389e-36
AT1G61680	TPS14	terpene synthase 14	terpene synthase 14;(source:Araport11)	NULL	terpene synthase 14	ATTPS14, TPS14	-3.72878	0.00604471	-2.51725	0.0642153
AT1G61800	GPT2	glucose-6-phosphate/phosphate translocator 2	glucose-6-phosphate/phosphate translocator 2;(source:Araport11)	glucose6-Phosphate/phosphate transporter 2. Expression is upregulated in the shoot of cax1/cax3 mutant. The mRNA is cell-to-cell mobile.	glucose-6-phosphate/phosphate translocator 2	ATGPT2, GPT2	2.35709	2.66184e-05	0.429692	0.493594
AT1G61810	BGLU45	beta-glucosidase 45	beta-glucosidase 45;(source:Araport11)	NULL	beta-glucosidase 45	BGLU45	1.42262	0.000714712	0.0137233	0.983782
AT1G61860	AT1G61860		Protein kinase superfamily protein;(source:Araport11)	NULL	Protein kinase superfamily protein	PBL41	1.39922	0.0222417	1.15319	0.0229147
AT1G61930	AT1G61930		senescence regulator (Protein of unknown function, DUF584);(source:Araport11)	NULL	Protein of unknown function, DUF584	S40-6	-1.56684	0.00963705	-1.48519	0.021243
AT1G61990	AT1G61990		Mitochondrial transcription termination factor family protein;(source:Araport11)	NULL	Mitochondrial transcription termination factor family protein	mTERF13	1.28239	6.75059e-12	0.779232	1.5595e-07
AT1G62010	AT1G62010		Mitochondrial transcription termination factor family protein;(source:Araport11)	NULL	Mitochondrial transcription termination factor family protein	mTERF14	1.08374	2.21156e-07	0.580906	0.0172857
AT1G62110	AT1G62110		Mitochondrial transcription termination factor family protein;(source:Araport11)	NULL	Mitochondrial transcription termination factor family protein	mTERF31	1.1011	0.000428392	0.899682	0.00172179
AT1G62150	AT1G62150		Mitochondrial transcription termination factor family protein;(source:Araport11)	NULL	Mitochondrial transcription termination factor family protein	mTERF20	1.4219	0.00947865	1.11775	0.0259447
AT1G62290	AT1G62290		Saposin-like aspartyl protease family protein;(source:Araport11)	NULL	Saposin-like aspartyl protease family protein	AtPaspA2, PaspA2	-1.48572	0.000135049	-1.784	1.21224e-05
AT1G62300	WRKY6		WRKY family transcription factor;(source:Araport11)	Encodes a transcription factor WRKY6. Regulates Phosphate1 (Pho1) expression in response to low phosphate (Pi) stress.	WRKY family transcription factor	ATWRKY6, WRKY6	1.01904	6.15603e-05	1.38777	2.20439e-08
AT1G62305	AT1G62305		Core-2/I-branching beta-1,6-N-acetylglucosaminyltransferase family protein;(source:Araport11)	NULL	Core-2/I-branching beta-1,6-N-acetylglucosaminyltransferase family protein		1.00448	1.90634e-17	0.924706	1.6748e-10
AT1G62320	AT1G62320		ERD (early-responsive to dehydration stress) family protein;(source:Araport11)	NULL	ERD (early-responsive to dehydration stress) family protein		2.99163	3.14511e-05	2.89618	1.17677e-05
AT1G62350	AT1G62350		Pentatricopeptide repeat (PPR) superfamily protein;(source:Araport11)	NULL	Pentatricopeptide repeat (PPR) superfamily protein		1.1852	0.00869705	0.617475	0.198726
AT1G62380	ACO2	ACC oxidase 2	ACC oxidase 2;(source:Araport11)	Encodes a protein similar to 1-aminocyclopropane-1-carboxylic oxidase (ACC oxidase). Expression of the AtACO2 transcripts is affected by ethylene.	ACC oxidase 2	ACO2, ATACO2	1.20734	6.19568e-09	0.593695	0.00263801
AT1G62480	AT1G62480		Vacuolar calcium-binding protein-like protein;(source:Araport11)	NULL	Vacuolar calcium-binding protein-related		-1.0605	0.00809225	-1.18443	0.00298668
AT1G62510	AT1G62510		Bifunctional inhibitor/lipid-transfer protein/seed storage 2S albumin superfamily protein;(source:Araport11)	Expressed in the root cortex.	Bifunctional inhibitor/lipid-transfer protein/seed storage 2S albumin superfamily protein		1.40849	0.00627418	-1.15581	0.0260793
AT1G62540	FMO GS-OX2	flavin-monooxygenase glucosinolate S-oxygenase 2	flavin-monooxygenase glucosinolate S-oxygenase 2;(source:Araport11)	belongs to the flavin-monooxygenase (FMO) family, encodes a glucosinolate S-oxygenase that catalyzes the conversion of methylthioalkyl glucosinolates to methylsulfinylalkyl glucosinolates The mRNA is cell-to-cell mobile.	flavin-monooxygenase glucosinolate S-oxygenase 2	FMO GS-OX2	1.56967	4.53303e-06	1.21205	0.010204
AT1G62660	AT1G62660		Glycosyl hydrolases family 32 protein;(source:Araport11)	NULL	Glycosyl hydrolases family 32 protein	VI1	1.07571	4.35728e-10	0.85104	1.11276e-05
AT1G62720	NG1	novel gene 1	Pentatricopeptide repeat (PPR-like) superfamily protein;(source:Araport11)	Encodes a PPR protein gene that localizes to the mitochondrion and is required for seed germination.	Pentatricopeptide repeat (PPR-like) superfamily protein	AtNG1, NG1, PPR2, RFL8	1.48547	2.53202e-05	0.849122	0.033706
AT1G62730	AT1G62730		Terpenoid synthases superfamily protein;(source:Araport11)	NULL	Terpenoid synthases superfamily protein		1.7541	5.06722e-08	0.594199	0.000207492
AT1G62750	SCO1	SNOWY COTYLEDON 1	Translation elongation factor EFG/EF2 protein;(source:Araport11)	Nuclear encoded protein consists of the five domains conserved in EF-G proteins, with two GTP-binding sites in the first domain, and an additional transit peptide at the N-terminus. Localized in chloroplasts. Point mutation results in a delay in the onset of germination. At early developmental stage embryos still contain undifferentiated proplastids. The greening of cotyledons is severely impaire…	Translation elongation factor EFG/EF2 protein	ATSCO1, ATSCO1/CPEF-G, SCO1	-1.14565	9.22736e-08	-0.997505	4.46726e-09
AT1G62780	AT1G62780		dimethylallyl, adenosine tRNA methylthiotransferase;(source:Araport11)	Located in thylakoid, expressed during early development.	NULL		-1.13882	1.1385e-09	-0.63085	0.00100814
AT1G62870	AT1G62870		hypothetical protein;(source:Araport11)	NULL	NULL		-1.87033	0.000276526	-0.11916	0.874889
AT1G62975	AT1G62975		basic helix-loop-helix (bHLH) DNA-binding superfamily protein;(source:Araport11)	NULL	basic helix-loop-helix (bHLH) DNA-binding superfamily protein		1.89655	1.2989e-11	0.750287	0.0876319
AT1G63100	AT1G63100		GRAS family transcription factor;(source:Araport11)	Transcription factor belonging to the GRAS family which controls the mitotic cell cycle and division plane orientation. Forms a dimer with the AP2-type transcription factor, SMOS1 , regulating G2 to control cell size and number.	GRAS family transcription factor	SCL28	-2.79811	0.000208547	-0.291629	0.766324
AT1G63160	RFC2	replication factor C 2	replication factor C 2;(source:Araport11)	NULL	replication factor C 2	EMB2811, RFC2	1.23276	9.87244e-06	1.03554	1.42245e-07
AT1G63180	UGE3	UDP-D-glucose/UDP-D-galactose 4-epimerase 3	UDP-D-glucose/UDP-D-galactose 4-epimerase 3;(source:Araport11)	Encodes a protein with UDP-D-glucose 4-epimerase activity. Involved in pollen development.	UDP-D-glucose/UDP-D-galactose 4-epimerase 3	UGE3	1.01321	1.61091e-12	0.377585	0.0597517
AT1G63250	AT1G63250		DEA(D/H)-box RNA helicase family protein;(source:Araport11)	NULL	DEA(D/H)-box RNA helicase family protein		1.30685	1.80909e-13	0.85899	1.36264e-07
AT1G63300	AT1G63300		Myosin heavy chain-related protein;(source:Araport11)	NULL	Myosin heavy chain-related protein		-1.38587	4.93689e-05	-0.726023	0.00327412
AT1G63440	HMA5	heavy metal atpase 5	heavy metal atpase 5;(source:Araport11)	The Arabidopsis P-type ATPase HMA5 is involved in Cu detoxification. hma5 mutant plants exhibit Cu hypersensitivity, which is especially dramatic in roots where HMA5 is mostly expressed.	heavy metal atpase 5	AtHMP12, HMA5	2.13113	2.71545e-11	1.1438	8.36905e-08
AT1G63450	RHS8	root hair specific 8	root hair specific 8;(source:Araport11)	Encodes a xyloglucan-specific galacturonosyltransferase (XUT1) that forms the beta-d-galactosyluronic acid-(1->2)-alpha-d-xylosyl linkage.	root hair specific 8	RHS8, XUT1	3.72863	0.0352211	-0.682165	0.929341
AT1G63610	AT1G63610		hypothetical protein;(source:Araport11)	NULL	NULL	DUF760-3	-1.06893	1.67166e-09	-0.529573	0.0087155
AT1G63650	EGL3	ENHANCER OF GLABRA 3	basic helix-loop-helix (bHLH) DNA-binding superfamily protein;(source:Araport11)	Mutant has reduced trichomes, anthocyanin, and seed coat mucilage and abnormally patterned stomates. Mutants are defective in jasmonate-induced anthocyanin accumulation. Encodes a bHLH Transcription Factor 1. The protein is functionally redundant with GL3 and TT8 and interacts with TTG1, the myb proteins GL1, PAP1 and 2, CPC and TRY, and it will form heterodimers with GL3. Expression in N (non-ha…	basic helix-loop-helix (bHLH) DNA-binding superfamily protein	AtEGL3, ATMYC-2, EGL1, EGL3	-2.18216	0.000704752	-1.13662	0.0456533
AT1G63660	AT1G63660		GMP synthase (glutamine-hydrolyzing), putative / glutamine amidotransferase;(source:Araport11)	NULL	GMP synthase (glutamine-hydrolyzing), putative / glutamine amidotransferase, putative		1.12659	9.15232e-09	0.722254	1.80494e-05
AT1G63710	CYP86A7	cytochrome P450, family 86, subfamily A, polypeptide 7	cytochrome P450, family 86, subfamily A, polypeptide 7;(source:Araport11)	Encodes a member of the CYP86A subfamily of cytochrome p450 genes. Expressed at highest level in mature stems and flowers.	cytochrome P450, family 86, subfamily A, polypeptide 7	CYP86A7	-2.92625	0.0069027	-1.35987	0.197984
AT1G63780	IMP4		Ribosomal RNA processing Brix domain protein;(source:Araport11)	Small nucleolar ribonucleoprotein protein involved in ribosomal RNA processing. Located in nucleolus and cajal bodies.	Ribosomal RNA processing Brix domain protein	IMP4	1.19632	7.38521e-11	0.997746	3.03992e-13
AT1G63800	UBC5	ubiquitin-conjugating enzyme 5	ubiquitin-conjugating enzyme 5;(source:Araport11)	NULL	ubiquitin-conjugating enzyme 5	UBC5	-1.02904	5.47719e-06	-1.25503	5.80082e-09
AT1G63860	AT1G63860		Disease resistance protein (TIR-NBS-LRR class) family;(source:Araport11)	NULL	Disease resistance protein (TIR-NBS-LRR class) family		-1.07261	0.0188611	-0.954028	0.0313838
AT1G63930	ROH1	from the Czech 'roh' meaning 'corner'	from the Czech roh meaning corner;(source:Araport11)	EXO70 interactor and presumed negative secretion regulator.	from the Czech 'roh' meaning 'corner'	ROH1, ROH1A	4.93357	0.000586358	2.81723	0.201587
AT1G63940	MDAR6	monodehydroascorbate reductase 6	monodehydroascorbate reductase 6;(source:Araport11)	NULL	monodehydroascorbate reductase 6	MDAR6	-1.02166	0.000105763	-0.179834	0.630628
AT1G64065	AT1G64065		Late embryogenesis abundant (LEA) hydroxyproline-rich glycoprotein family;(source:Araport11)	NULL	Late embryogenesis abundant (LEA) hydroxyproline-rich glycoprotein family		-1.7547	2.06758e-06	-0.873671	0.0427965
AT1G64150	AT1G64150		Uncharacterized protein family (UPF0016);(source:Araport11)	Encodes an integral thylakoid membrane protein that is required for normal operation of oxygen-evolving complex (as evidenced by oxygen evolution rates) and for manganese incorporation. PAM71 belongs to a small gene family in Arabidopsis comprising five members. PAM71 is well conserved in the green lineage and shares homology with putative Ca2+/H+ exchangers from yeast (Saccharomyces cerevisiae) …	Uncharacterized protein family (UPF0016)	BICAT1, CCHA1, PAM71	-1.08665	1.37862e-05	-0.536498	0.020546
AT1G64170	CHX16	cation/H exchanger 16	cation/H+ exchanger 16;(source:Araport11)	member of Putative Na+/H+ antiporter family	cation/H+ exchanger 16	ATCHX16, CHX16	-1.32133	1.86649e-05	-1.07185	0.0264116
AT1G64200	VHA-E3	vacuolar H -ATPase subunit E isoform 3	vacuolar H+-ATPase subunit E isoform 3;(source:Araport11)	NULL	vacuolar H+-ATPase subunit E isoform 3	VHA-E3	2.77452	9.29667e-28	1.8991	9.89078e-11
AT1G64390	GH9C2	glycosyl hydrolase 9C2	glycosyl hydrolase 9C2;(source:Araport11)	NULL	glycosyl hydrolase 9C2	AtGH9C2, GH9C2	-1.9672	1.69208e-06	-0.845132	0.0765251
AT1G64510	AT1G64510		Translation elongation factor EF1B/ribosomal protein S6 family protein;(source:Araport11)	NULL	Translation elongation factor EF1B/ribosomal protein S6 family protein	PRPS6	-1.30338	5.33829e-06	-0.360838	0.173842
AT1G64561	AT1G64561		hypothetical protein;(source:Araport11)	NULL	NULL		1.58528	0.0330594	1.22471	0.128845
AT1G64600	AT1G64600		copper ion binding / methyltransferase;(source:Araport11)	NULL	methyltransferases;copper ion binding		1.8427	3.64089e-29	0.957648	3.53072e-13
AT1G64625	AT1G64625		Serine/threonine-protein kinase WNK (With No Lysine)-like protein;(source:Araport11)	Encodes a plant-specific basic helix-loop-helix (bHLH) protein that is required for normal meiotic entry and the establishment of meiotic synchrony. It plays a role in xylem differentiation downstream of auxin.	Serine/threonine-protein kinase WNK (With No Lysine)-related	FST, LHL3, LL1	-1.24654	0.0396493	-0.332131	0.639566
AT1G64780	AMT1;2	ammonium transporter 1;2	ammonium transporter 1;(source:Araport11)	encodes an ammonium transporter protein believed to act as a high affinity transporter. It is expressed in the root, primarily in endodermal and cortical cells, and contributes to ammonium uptake in the root.	ammonium transporter 1;2	AMT1;2, ATAMT1;2	-1.20412	7.72889e-09	-1.85196	2.4211e-20
AT1G65010	AT1G65010		WEB family protein (DUF827);(source:Araport11)	Encodes a microtubule-associated protein. Putative role in flower development. Comparison of SALK_061426C to Columbia wild type in normal lighting and under low light of 33 micromoles per meter-squared per second resulted in a trend toward earlier bolting in the mutant under low light (P=0.055) (Ann Stapleton and Patrick Pridgen, 2009, personal communication).	Plant protein of unknown function (DUF827)		-1.23953	2.24095e-05	-0.424986	0.122244
AT1G65030	AT1G65030		Transducin/WD40 repeat-like superfamily protein;(source:Araport11)	This gene is predicted to encode a protein with a DWD motif. It can bind to DDB1a in Y2H assays, and DDB1b in co-IP assays, and may be involved in the formation of a CUL4-based E3 ubiquitin ligase	Transducin/WD40 repeat-like superfamily protein		1.29927	4.4963e-08	1.10934	5.2605e-12
AT1G65080	AT1G65080		Membrane insertion protein, OxaA/YidC with tetratricopeptide repeat domain-containing protein;(source:Araport11)	Structurally distinct member of Oxa1 superfamily , has tetratricopeptide repeat (TPR) domain at the C terminus. Paralog of OXA2b.Involved in maturation of mitochondrial cytochrome c.	Membrane insertion protein, OxaA/YidC with tetratricopeptide repeat domain	OXA2a	1.05233	2.09012e-09	0.522411	0.000690684
AT1G65150	AT1G65150		TRAF-like family protein;(source:Araport11)	NULL	TRAF-like family protein		-1.16682	4.80505e-07	-1.05847	4.07414e-05
AT1G65230	AT1G65230		transmembrane protein, putative (DUF2358);(source:Araport11)	located in chloroplast	Uncharacterized conserved protein (DUF2358)		-1.13423	9.73958e-07	-0.890949	1.70018e-08
AT1G65240	AT1G65240		Eukaryotic aspartyl protease family protein;(source:Araport11)	NULL	Eukaryotic aspartyl protease family protein	A39	2.11593	0.000587818	0.949442	0.200046
AT1G65360	AGL23	AGAMOUS-like 23	AGAMOUS-like 23;(source:Araport11)	Encodes AGL23, a Type I MADS-box gene that controls female gametophyte development and the biogenesis of organelles during embryo development.	AGAMOUS-like 23	AGL23	-2.40782	0.00636071	-2.33329	0.0125685
AT1G65484	AT1G65484		transmembrane protein;(source:Araport11)	Secreted peptide which functions in plant growth and pathogen defense.	NULL	STMP3	-1.39408	0.000174076	-0.153487	0.803655
AT1G65610	KOR2	KORRIGAN 2	Six-hairpin glycosidases superfamily protein;(source:Araport11)	NULL	Six-hairpin glycosidases superfamily protein	ATGH9A2, AtKOR2, KOR2	2.1581	1.40717e-09	1.69999	6.70119e-10
AT1G65730	YSL7	YELLOW STRIPE like 7	YELLOW STRIPE like 7;(source:Araport11)	Arabidopsis thaliana metal-nicotianamine transporter YSL4	YELLOW STRIPE like 7	YSL7	2.63134	3.13699e-12	2.04801	2.3215e-06
AT1G65890	AAE12	acyl activating enzyme 12	acyl activating enzyme 12;(source:Araport11)	NULL	acyl activating enzyme 12	AAE12	1.36386	0.00367998	0.249359	0.7887
AT1G65900	AT1G65900		plant/protein;(source:Araport11)	NULL	NULL		-1.43412	0.000424978	-0.94457	0.0376457
AT1G66060	AT1G66060		hypothetical protein (DUF577);(source:Araport11)	NULL	Family of unknown function (DUF577)		1.99122	2.29159e-07	0.598574	0.228387
AT1G66070	AT1G66070		Translation initiation factor eIF3 subunit;(source:Araport11)	NULL	Translation initiation factor eIF3 subunit		1.08703	1.42171e-11	0.696682	8.57357e-13
AT1G66180	AT1G66180		Eukaryotic aspartyl protease family protein;(source:Araport11)	The gene encodes a putative aspartyl protease (ASP). Its expression is induced in response to light and ascorbate. The mRNA is cell-to-cell mobile.	Eukaryotic aspartyl protease family protein		-1.74584	1.36877e-05	-1.96959	6.41113e-09
AT1G66430	AT1G66430		pfkB-like carbohydrate kinase family protein;(source:Araport11)	Encodes one of the several Arabidopsis fructokinases. Nomenclature according to Riggs 2017 has been adopted for the family by the community (personal communication, Boernke, Callis, Granot, Boernke, and Smeekens). Important for seed oil accumulation and vascular development.	pfkB-like carbohydrate kinase family protein	FRK3, FRK6	-1.66062	2.504e-10	-0.585245	0.00542707
AT1G66570	SUC7	sucrose-proton symporter 7	sucrose-proton symporter 7;(source:Araport11)	NULL	sucrose-proton symporter 7	ATSUC7, SUC7	3.06782	0.0347224	4.29728	0.000451803
AT1G66580	SAG24	senescence associated gene 24	senescence associated gene 24;(source:Araport11)	NULL	senescence associated gene 24	RPL10C, SAG24	2.14116	1.74145e-16	1.97934	3.74613e-29
AT1G66600	ABO3	ABA overly sensitive mutant 3	ABA overly sensitive mutant 3;(source:Araport11)	A member of WRKY Transcription Factor; Group III. Involved in the regulation of plant responses to ABA and drought stress.	ABA overly sensitive mutant 3	ABO3, ATWRKY63, WRKY63	3.77085	1.35262e-09	4.68058	2.61941e-16
AT1G66760	AT1G66760		MATE efflux family protein;(source:Araport11)	NULL	MATE efflux family protein		2.29584	2.58708e-09	1.41233	1.29575e-05
AT1G66940	AT1G66940		kinase-like protein;(source:Araport11)	NULL	protein kinase-related		-1.73074	7.54308e-08	-0.851636	0.000481207
AT1G67040	TRM22	TON1 Recruiting Motif 22	DnaA initiator-associating protein;(source:Araport11)	NULL	NULL	TRM22	-1.21272	0.00453451	-0.957396	0.0181283
AT1G67090	RBCS1A	ribulose bisphosphate carboxylase small chain 1A	ribulose bisphosphate carboxylase small chain 1A;(source:Araport11)	Encodes a member of the Rubisco small subunit (RBCS) multigene family: RBCS1A (At1g67090), RBCS1B (At5g38430), RBCS2B (At5g38420), and RBCS3B (At5g38410). Functions to yield sufficient Rubisco content for leaf photosynthetic capacity.	ribulose bisphosphate carboxylase small chain 1A	RBCS1A	-1.34006	4.30761e-05	-0.238068	0.375265
AT1G67120	AT1G67120		midasin-like protein;(source:Araport11)	Represents a homolog of the yeast MDN gene, which encodes a non-ribosomal protein involved in the maturation and assembly of the 60S ribosomal subunit. In Arabidopsis, it is essential for female gametogenesis progression.	ATPases;nucleotide binding;ATP binding;nucleoside-triphosphatases;transcription factor binding	AtMDN1, MDN1	1.18719	5.73556e-09	0.866786	1.62327e-13
AT1G67180	AT1G67180		zinc finger (C3HC4-type RING finger) family protein / BRCT domain-containing protein;(source:Araport11)	RING/U-box superfamily protein. SUMO- targeted ubiquitin ligase.	zinc finger (C3HC4-type RING finger) family protein / BRCT domain-containing protein	STUbL2	-1.77033	0.00378406	0.124453	0.921211
AT1G67265	RTFL21	ROTUNDIFOLIA like 21	ROTUNDIFOLIA like 21;(source:Araport11)	NULL	ROTUNDIFOLIA like 21	DVL3, RTFL21	1.59699	4.68826e-08	-0.421969	0.357064
AT1G67320	EMB2813	EMBRYO DEFECTIVE 2813	DNA primase, large subunit family;(source:Araport11)	NULL	DNA primase, large subunit family	EMB2813	-1.09396	0.00345796	0.438987	0.16205
AT1G67370	ASY1	ASYNAPTIC 1	DNA-binding HORMA family protein;(source:Araport11)	Meiotic asynaptic mutant 1 (ASY1). ASY1 protein is initially distributed as numerous foci throughout the chromatin. During early G2, the foci are juxtaposed to the nascent chromosome axes to form a continuous axis associated signal.	DNA-binding HORMA family protein	ASY1, ATASY1	1.83802	2.94131e-05	-0.683043	0.402522
AT1G67400	AT1G67400		ELMO/CED-12 family protein;(source:Araport11)	Member of the ELMOD family.	ELMO/CED-12 family protein	ELMOD_C	-1.42006	1.62814e-09	-1.07177	4.31319e-06
AT1G67590	AT1G67590		Remorin family protein;(source:Araport11)	NULL	Remorin family protein		-1.07351	3.91519e-08	-1.07001	4.40773e-09
AT1G67600	AT1G67600		Acid phosphatase/vanadium-dependent haloperoxidase-related protein;(source:Araport11)	NULL	Acid phosphatase/vanadium-dependent haloperoxidase-related protein		1.37244	0.00828214	-0.775473	0.431562
AT1G67700	AT1G67700		multidrug resistance protein;(source:Araport11)	NULL	NULL	HHL1	-1.23665	1.27405e-08	-0.522161	0.000560061
AT1G67740	PSBY	photosystem II BY	photosystem II BY;(source:Araport11)	PsbY precursor (psbY) mRNA. This single nuclear gene is imported into the chloroplasts where it is processed into two integral membrane proteins with identical topology (PsbY-1 and PsbY-2). The protein appears to bind manganese. Important for the redox control of cytochrome b559.	photosystem II BY	PSBY, YCF32	-1.11574	9.45698e-06	-0.573046	1.64056e-05
AT1G67750	AT1G67750		Pectate lyase family protein;(source:Araport11)	NULL	Pectate lyase family protein		-2.54461	8.28716e-08	-1.94395	0.000108685
AT1G67820	AT1G67820		Protein phosphatase 2C family protein;(source:Araport11)	NULL	Protein phosphatase 2C family protein		-1.59963	6.70588e-10	-1.12274	3.84278e-06
AT1G67940	ABCI17	ATP-binding cassette I17	non-intrinsic ABC protein 3;(source:Araport11)	member of NAP subfamily The mRNA is cell-to-cell mobile.	non-intrinsic ABC protein 3	ABCI17, ATNAP3, AtSTAR1, NAP3	-1.11849	3.74781e-07	-0.90259	3.02324e-06
AT1G68010	HPR	hydroxypyruvate reductase	hydroxypyruvate reductase;(source:Araport11)	Encodes hydroxypyruvate reductase.	hydroxypyruvate reductase	ATHPR1, HPR	-1.06924	2.47253e-07	-1.06606	2.88124e-10
AT1G68050	FKF1	flavin-binding, kelch repeat, f box 1	flavin-binding, kelch repeat, f box 1;(source:Araport11)	Encodes FKF1, a flavin-binding kelch repeat F box protein, is clock-controlled, regulates transition to flowering. Forms a complex with GI on the CO promoter to regulate CO expression.	flavin-binding, kelch repeat, f box 1	ADO3, FKF1	1.00115	0.0027117	0.605787	0.246955
AT1G68110	AT1G68110		ENTH/ANTH/VHS superfamily protein;(source:Araport11)	An ENTH (Epsin NH2 terminal homology)/ANTH/VHS superfamily protein with adenylate cyclase activity and a role in clathrin assembly and endocytosis.	ENTH/ANTH/VHS superfamily protein	ClAP, EAP1, PICALM9b	-1.20319	0.000234344	-0.676589	0.0783143
AT1G68210	APRR6	pseudo-response regulator 6	pseudo-response regulator 6;(source:Araport11)	Similar to ARR response regulator proteins that function in two-component signal transduction but lacking a conserved D-D-K motif in the receiver domain	pseudo-response regulator 6	APRR6, PRR6	5.10838	0.000305205	1.60559	0.706754
AT1G68238	AT1G68238		transmembrane protein;(source:Araport11)	NULL	NULL		-2.03155	1.47081e-06	-1.1801	0.00559463
AT1G68260	AT1G68260		Thioesterase superfamily protein;(source:Araport11)	NULL	Thioesterase superfamily protein	ALT3	-1.60794	5.35438e-08	-0.320984	0.213218
AT1G68290	ENDO2	endonuclease 2	endonuclease 2;(source:Araport11)	Encodes an endonuclease ENDO2. ENDO2 purified from transgenic Arabidopsis digests RNA, ssDNA, and dsDNA, with a substrate preference for ssDNA and RNA. ENDO2 produced and purified from Nicotiana benthamiana expression showed no demonstrable endonuclease activity, either towards single stranded DNA or mismatches, in vitro.	endonuclease 2	AtBFN2, ENDO2	2.86899	8.49047e-09	2.44293	1.29859e-08
AT1G68300	AT1G68300		Adenine nucleotide alpha hydrolases-like superfamily protein;(source:Araport11)	NULL	Adenine nucleotide alpha hydrolases-like superfamily protein		1.1402	2.87116e-16	0.160782	0.452056
AT1G68320	MYB62	myb domain protein 62	myb domain protein 62;(source:Araport11)	putative transcription factor: R2R3-MYB transcription family. Involved in regulation of phosphate starvation responses and gibberellic acid biosynthesis.	myb domain protein 62	AtMYB62, BW62B, BW62C, MYB62	1.55719	0.0346859	0.793304	0.398949
AT1G68410	AT1G68410		Protein phosphatase 2C family protein;(source:Araport11)	NULL	Protein phosphatase 2C family protein		1.64408	2.78875e-05	0.125822	0.681572
AT1G68440	AT1G68440		transmembrane protein;(source:Araport11)	Transmembrane protein;(source:Araport11). Expression induced by abiotic stressors such as ABA, drought, heat, light, NaCl, osmotic stress and wounding.	NULL		1.33209	8.50055e-09	0.767235	0.000254543
AT1G68470	AT1G68470		Exostosin family protein;(source:Araport11)	NULL	Exostosin family protein		-1.42216	0.00121239	-0.0232749	0.975348
AT1G68540	TKPR2	tetraketide alpha-pyrone reductase 2	NAD(P)-binding Rossmann-fold superfamily protein;(source:Araport11)	NULL	NAD(P)-binding Rossmann-fold superfamily protein	CCRL6, TKPR2	-1.05138	1.65196e-06	-0.89707	0.000191732
AT1G68620	AT1G68620		alpha/beta-Hydrolases superfamily protein;(source:Araport11)	NULL	alpha/beta-Hydrolases superfamily protein		1.94104	1.37014e-06	1.73001	1.08279e-05
AT1G68780	AT1G68780		RNI-like superfamily protein;(source:Araport11)	NULL	RNI-like superfamily protein		-1.89556	4.91337e-07	-1.18342	5.65393e-05
AT1G68795	CLE12	CLAVATA3/ESR-RELATED 12	CLAVATA3/ESR-RELATED 12;(source:Araport11)	Member of a large family of putative ligands homologous to the Clavata3 gene. Consists of a single exon.	CLAVATA3/ESR-RELATED 12	CLE12	1.03497	0.0444928	0.419862	0.603949
AT1G68840	RAV2	related to ABI3/VP1 2	related to ABI3/VP1 2;(source:Araport11)	Rav2 is part of a complex that has been named `regulator of the (H+)-ATPase of the vacuolar and endosomal membranes' (RAVE) The mRNA is cell-to-cell mobile.	related to ABI3/VP1 2	AtRAV2, EDF2, RAP2.8, RAV2, TEM2	-1.6134	4.3491e-08	-1.00956	8.53387e-06
AT1G68850	AT1G68850		Peroxidase superfamily protein;(source:Araport11)	NULL	Peroxidase superfamily protein		2.78297	0.0348614	0.839714	0.826967
AT1G68930	AT1G68930		pentatricopeptide (PPR) repeat-containing protein;(source:Araport11)	NULL	pentatricopeptide (PPR) repeat-containing protein		1.17477	5.97668e-05	0.246551	0.618497
AT1G68990	MGP3	male gametophyte defective 3	male gametophyte defective 3;(source:Araport11)	MGP3 (male gametophyte-defective 3) belongs to a small family of nuclear-encoded Phage type RNA polymerases (RPOTs) involved in the transcription of mitochondrial genes in Arabidopsis thaliana. Mutation in MGP 3 significantly retarded pollen tube growth and caused defective embryo development.	male gametophyte defective 3	MGP3, RPOTm	1.1533	1.04278e-20	0.840117	1.55976e-13
AT1G69260	AFP1	ABI five binding protein	ABI five binding protein;(source:Araport11)	NULL	ABI five binding protein	AFP1	1.00778	0.00150198	0.129447	0.716086
AT1G69430	AT1G69430		Son of sevenless protein;(source:Araport11)	NULL	NULL		-1.06202	0.0434077	-1.83524	1.95475e-05
AT1G69530	EXPA1	expansin A1	expansin A1;(source:Araport11)	Member of Alpha-Expansin Gene Family. Naming convention from the Expansin Working Group (Kende et al, Plant Mol Bio). Involved in the formation of nematode-induced syncytia in roots of Arabidopsis thaliana.	expansin A1	AT-EXP1, ATEXP1, ATEXPA1, ATHEXP ALPHA 1.2, EXP1, EXPA1	-2.00947	9.18253e-09	-1.27837	4.7655e-06
AT1G69540	AGL94	AGAMOUS-like 94	AGAMOUS-like 94;(source:Araport11)	Encodes a member of the MIKC (MADS box, Keratin binding domain, and C terminal domain containing )family of transcriptional regulators.	AGAMOUS-like 94	AGL94	4.24896	0.00391496	2.24884	0.213919
AT1G69600	ZFHD1	zinc finger homeodomain 1	zinc finger homeodomain 1;(source:Araport11)	Encodes ZFHD1, a member of the zinc finger homeodomain transcriptional factor family. Binds to the 62 bp promoter region of ERD1 (early responsive to dehydration stress 1). Expression of ZFHD1 is induced by drought, high salinity and abscisic acid.	zinc finger homeodomain 1	ATHB29, ZFHD1, ZHD11	3.60615	0.00552772	4.32363	0.000882967
AT1G69760	AT1G69760		suppressor SRP40-like protein;(source:Araport11)	NULL	NULL		1.61061	2.85641e-20	0.982168	1.61748e-11
AT1G69870	NRT1.7	nitrate transporter 1.7	nitrate transporter 1.7;(source:Araport11)	Encodes a low affinity nitrate transporter NRT1.7. Expressed in phloem. Responsible for source-to-sink remobilization of nitrate. The mRNA is cell-to-cell mobile.	nitrate transporter 1.7	AtNPF2.13, NPF2.13, NRT1.7	1.53407	4.86752e-20	1.18001	1.52798e-12
AT1G69880	TH8	thioredoxin H-type 8	thioredoxin H-type 8;(source:Araport11)	NULL	thioredoxin H-type 8	ATH8, TH8	2.42237	0.00553848	2.64094	0.00234387
AT1G69930	GSTU11	glutathione S-transferase TAU 11	glutathione S-transferase TAU 11;(source:Araport11)	Encodes glutathione transferase belonging to the tau class of GSTs. Naming convention according to Wagner et al. (2002).	glutathione S-transferase TAU 11	ATGSTU11, GSTU11	1.70087	0.00313881	1.26932	0.00437744
AT1G70140	FH8	formin 8	formin 8;(source:Araport11)	Encodes a group I formin. Binds to F-actin barbed ends. Has severing actin filaments activity. Binds profilin. Involved in the initiation and tip growth of root hairs through regulation of actin cytoskeleton.	formin 8	ATFH8, FH8, FORMIN 8	1.27634	9.68346e-06	1.80048	2.50812e-10
AT1G70210	CYCD1;1	CYCLIN D1;1	CYCLIN D1;(source:Araport11)	Encodes a D-type cyclin that physically interacts with CDC2A. Its expression is upregulated early during germination.	CYCLIN D1;1	ATCYCD1;1, CYCD1;1	-1.46255	0.00173467	-0.544954	0.246672
AT1G70250	AT1G70250		receptor serine/threonine kinase;(source:Araport11)	Encodes a Protease inhibitor/seed storage/LTP family protein.	receptor serine/threonine kinase, putative	LTPG32	-1.10573	5.60133e-08	-0.290802	0.186799
AT1G70260	UMAMIT36	Usually multiple acids move in and out Transporters 36	nodulin MtN21 /EamA-like transporter family protein;(source:Araport11)	Encodes an endoplasmic reticulum (ER)-localized nodulin MtN21-like transporter family protein that negatively regulates resistance against biotrophic pathogens but not the necrotrophic pathogen, B. cinerea, possibly by regulating ROS production, cell death and PR1 expression.	nodulin MtN21 /EamA-like transporter family protein	RTP1, UMAMIT36	-3.81762	3.63114e-09	-2.46493	4.43148e-07
AT1G70300	KUP6	K uptake permease 6	K+ uptake permease 6;(source:Araport11)	potassium transporter	K+ uptake permease 6	KUP6	1.40025	1.53171e-19	0.693395	2.68769e-05
AT1G70440	SRO3	similar to RCD one 3	similar to RCD one 3;(source:Araport11)	Encodes a protein with similarity to RCD1 but without the WWE domain. The protein does have a PARP signature upstream of the C-terminal protein interaction domain. The PARP signature may bind NAD+ and attach the ADP-ribose-moiety from NAD+ to the target molecule. Its presence suggests a role for the protein in ADP ribosylation.	similar to RCD one 3	SRO3	3.95131	1.20552e-05	1.20808	0.243679
AT1G70560	TAA1	tryptophan aminotransferase of Arabidopsis 1	tryptophan aminotransferase of Arabidopsis 1;(source:Araport11)	TAA1 is involved in the shade-induced production of indole-3-pyruvate (IPA), a precursor to IAA, a biologically active auxin. It is also involved in regulating many aspects of plant growth and development from embryogenesis to flower formation and plays a role in ethylene-mediated signaling. This enzyme can catalyze the formation of IPA from L-tryptophan. Though L-Trp is expected to be the prefer…	tryptophan aminotransferase of Arabidopsis 1	CKRC1, SAV3, TAA1, TIR2, WEI8	-1.27002	0.00101461	-0.524665	0.0819258
AT1G70580	AOAT2	alanine-2-oxoglutarate aminotransferase 2	alanine-2-oxoglutarate aminotransferase 2;(source:Araport11)	Encodes a protein with glyoxylate aminotransferase activity. It can act on a number of different small substrates and amino acids in vitro.	alanine-2-oxoglutarate aminotransferase 2	AOAT2, GGT2	-1.09334	1.16228e-15	-1.28653	2.63621e-22
AT1G70700	TIFY7		TIFY domain/Divergent CCT motif family protein;(source:Araport11)	JAZ9 is a protein presumed to be involved in jasmonate signaling. JAZ9 transcript levels rise in response to a jasmonate stimulus. JAZ9 can interact with the COI1 F-box subunit of an SCF E3 ubiquitin ligase in a yeast-two-hybrid assay only in the presence of jasmonate-isoleucine (JA-ILE) or coronatine. The Jas domain appears to be important for JAZ9-COI1 interactions in the presence of coronatine…	TIFY domain/Divergent CCT motif family protein	JAZ9, TIFY7	1.05031	0.000528732	0.589924	0.0809569
AT1G70740	AT1G70740		Protein kinase superfamily protein;(source:Araport11)	NULL	Protein kinase superfamily protein		-1.42718	0.00010792	-0.985648	0.00953166
AT1G70760	NdhL	NADH dehydrogenase-like complex L	inorganic carbon transport protein-like protein;(source:Araport11)	a subunit of the chloroplast NAD(P)H dehydrogenase complex, involved in PSI cyclic electron transport. Located on the thylakoid membrane. Mutant has impaired NAD(P)H dehydrogenase activity. The mRNA is cell-to-cell mobile.	inorganic carbon transport protein-related	CRR23, NdhL	-1.27441	1.50764e-06	-0.920026	3.64062e-11
AT1G70780	AT1G70780		hypothetical protein;(source:Araport11)	NULL	NULL		1.02613	5.73758e-06	0.860064	1.26492e-05
AT1G70782á	unknown						1.02613	5.73758e-06	0.860064	1.26492e-05
AT1G70880	AT1G70880		Polyketide cyclase/dehydrase and lipid transport superfamily protein;(source:Araport11)	NULL	Polyketide cyclase/dehydrase and lipid transport superfamily protein		3.05513	0.0390183	3.13845	0.0436204
AT1G70890	MLP43	MLP-like protein 43	MLP-like protein 43;(source:Araport11)	NULL	MLP-like protein 43	MLP43	-1.26807	2.46844e-06	-1.27425	3.43219e-08
AT1G70985	AT1G70985		hydroxyproline-rich glycoprotein family protein;(source:Araport11)	NULL	hydroxyproline-rich glycoprotein family protein		-3.35929	1.33741e-08	-1.87473	4.25022e-05
AT1G71000	AT1G71000		Chaperone DnaJ-domain superfamily protein;(source:Araport11)	NULL	Chaperone DnaJ-domain superfamily protein		9.53037	1.47519e-12	3.61845	0.00410084
AT1G71120	GLIP6	GDSL-motif lipase/hydrolase 6	GDSL-motif lipase/hydrolase 6;(source:Araport11)	Contains lipase signature motif and GDSL domain.	GDSL-motif lipase/hydrolase 6	GLIP6	3.53511	3.49562e-07	1.66149	0.0328692
AT1G71140	AT1G71140		MATE efflux family protein;(source:Araport11)	MATE transporter that can export the antibiotic norfloxacin.	MATE efflux family protein	DTX14	1.1707	1.76317e-15	1.31421	5.3295e-13
AT1G71200	AT1G71200		basic helix-loop-helix (bHLH) DNA-binding superfamily protein;(source:Araport11)	bHLH160 transcription factor. Induced by copper deficiency and seems to mediate copper uptake along with SPL7. Alternative splicing variant in response to MeJa treatment has potential novel function where it can dimerize but not bind DNA, resulting in a function opposite of the primary isoform.	basic helix-loop-helix (bHLH) DNA-binding superfamily protein	bHLH160, CITF1	-2.32811	0.0012382	-1.68693	0.0267388
AT1G71390	RLP11	receptor like protein 11	receptor like protein 11;(source:Araport11)	NULL	receptor like protein 11	AtRLP11, RLP11	-1.78492	0.00639694	0.0404301	0.964434
AT1G71520	AT1G71520		Integrase-type DNA-binding superfamily protein;(source:Araport11)	encodes a member of the DREB subfamily A-5 of ERF/AP2 transcription factor family. The protein contains one AP2 domain. There are 16 members in this subfamily including RAP2.1, RAP2.9 and RAP2.10.	Integrase-type DNA-binding superfamily protein		3.41613	3.00527e-06	3.22245	1.60917e-07
AT1G71530	AT1G71530		Protein kinase superfamily protein;(source:Araport11)	NULL	Protein kinase superfamily protein		5.39664	1.20184e-77	6.26228	1.20028e-110
AT1G71695	AT1G71695		Peroxidase superfamily protein;(source:Araport11)	NULL	Peroxidase superfamily protein		-1.10477	2.68036e-05	-0.538349	0.00148661
AT1G71850	AT1G71850		Ubiquitin carboxyl-terminal hydrolase family protein;(source:Araport11)	NULL	Ubiquitin carboxyl-terminal hydrolase family protein		1.81247	1.00448e-12	1.33445	1.67336e-08
AT1G72070	AT1G72070		Chaperone DnaJ-domain superfamily protein;(source:Araport11)	NULL	Chaperone DnaJ-domain superfamily protein		1.47492	0.000411813	0.742243	0.0235966
AT1G72100	AT1G72100		late embryogenesis abundant domain-containing protein / LEA domain-containing protein;(source:Araport11)	NULL	late embryogenesis abundant domain-containing protein / LEA domain-containing protein		3.8749	0.011184	-0.682165	0.929341
AT1G72120	AT1G72120		Major facilitator superfamily protein;(source:Araport11)	NULL	Major facilitator superfamily protein	AtNPF5.14, NPF5.14	1.77218	7.76025e-17	1.30389	1.22074e-14
AT1G72125	AT1G72125		Major facilitator superfamily protein;(source:Araport11)	NULL	Major facilitator superfamily protein	AtNPF5.13, NPF5.13	1.9609	5.597e-12	1.6083	4.6639e-09
AT1G72140	AT1G72140		Major facilitator superfamily protein;(source:Araport11)	Tonoplast localized pH dependent, low affinity nitrogen transporter.In shoots, expressed in leaf veins and mesophyll. In roots, GUS activity was detected in root vascular stele. More highly expressed in roots.	Major facilitator superfamily protein	NPF5.12, TOB1	2.11088	2.06929e-10	1.57836	0.00132678
AT1G72220	AT1G72220		RING/U-box superfamily protein;(source:Araport11)	NULL	RING/U-box superfamily protein	ATL54	-1.07547	0.00398277	-0.0201905	0.98333
AT1G72230	AT1G72230		Cupredoxin superfamily protein;(source:Araport11)	NULL	Cupredoxin superfamily protein		-1.5279	0.00212116	-0.293971	0.681572
AT1G72240	AT1G72240		hypothetical protein;(source:Araport11)	NULL	NULL		-2.00084	1.31972e-05	-1.15352	0.00836968
AT1G72260	THI2.1	thionin 2.1	thionin 2.1;(source:Araport11)	Encodes a thionin which is a cysteine rich protein having antimicrobial properties. Thi2.1 is expressed in response to a variety of pathogens and induced by ethylene and jasmonic acid. Belongs to the plant thionin (PR-13) family with the following members: At1g66100, At5g36910, At1g72260, At2g15010, At1g12663, At1g12660.	thionin 2.1	THI2.1, THI2.1.1	2.47542	0.000133028	3.44434	3.52706e-08
AT1G72330	ALAAT2	alanine aminotransferase 2	alanine aminotransferase 2;(source:Araport11)	Encodes for alanine aminotransferase ALAAT2.	alanine aminotransferase 2	ALAAT2	2.06329	1.66231e-18	2.53717	1.13856e-27
AT1G72660	AT1G72660		P-loop containing nucleoside triphosphate hydrolases superfamily protein;(source:Araport11)	NULL	P-loop containing nucleoside triphosphate hydrolases superfamily protein	Drg1-3	4.6936	1.37896e-27	0.676086	0.431562
AT1G72680	CAD1	cinnamyl-alcohol dehydrogenase	cinnamyl-alcohol dehydrogenase;(source:Araport11)	NULL	cinnamyl-alcohol dehydrogenase	ATCAD1, CAD1	1.29816	9.31355e-20	1.35957	2.53388e-16
AT1G72760	AT1G72760		Protein kinase superfamily protein;(source:Araport11)	NULL	Protein kinase superfamily protein		2.55274	1.58767e-08	1.92617	0.00185649
AT1G72860	AT1G72860		Disease resistance protein (TIR-NBS-LRR class) family;(source:Araport11)	NBS TIR LRR protein. It is induced in response to bacterial pathogens and overexpression results in cell death in leaves.	Disease resistance protein (TIR-NBS-LRR class) family	TNL60	-1.0191	0.0370352	-0.775492	0.213385
AT1G72900	AT1G72900		Toll-Interleukin-Resistance (TIR) domain-containing protein;(source:Araport11)	NULL	Toll-Interleukin-Resistance (TIR) domain-containing protein	TN7	-1.23198	0.0173567	-0.767544	0.188264
AT1G72910	AT1G72910		Toll-Interleukin-Resistance (TIR) domain-containing protein;(source:Araport11)	Nucleotide-binding, leucine-rich repeat (NLR) gene regulated by nonsense-mediated mRNA decay (NMD) genes UPF1 and UPF3.	Toll-Interleukin-Resistance (TIR) domain-containing protein	TN8	-2.25682	1.91719e-10	-1.58206	5.33191e-05
AT1G72920	AT1G72920		Toll-Interleukin-Resistance (TIR) domain family protein;(source:Araport11)	NULL	Toll-Interleukin-Resistance (TIR) domain family protein	TN9	-1.66213	0.000119692	-1.34179	0.000764504
AT1G72930	TIR	toll/interleukin-1 receptor-like	toll/interleukin-1 receptor-like protein;(source:Araport11)	Toll/interleukin-1 receptor-like protein (TIR) protein. It is induced in response to bacterial pathogens and overexpression results in cell death in leaves.	toll/interleukin-1 receptor-like	AtTN10, TIR, TN10	-1.21154	3.58427e-09	-0.207921	0.201316
AT1G72950	AT1G72950		Disease resistance protein (TIR-NBS class);(source:Araport11)	NULL	Disease resistance protein (TIR-NBS class)	TN12	-1.07805	0.00262293	-1.05115	0.00252072
AT1G73060	LPA3	Low PSII Accumulation 3	Low PSII Accumulation 3;(source:Araport11)	NULL	Low PSII Accumulation 3	LPA3	-1.11825	6.25887e-08	-0.486709	0.00165507
AT1G73270	scpl6	serine carboxypeptidase-like 6	serine carboxypeptidase-like 6;(source:Araport11)	NULL	serine carboxypeptidase-like 6	scpl6	-2.4179	0.00731255	-1.02507	0.355325
AT1G73330	DR4	drought-repressed 4	drought-repressed 4;(source:Araport11)	encodes a plant-specific protease inhibitor-like protein whose transcript level in root disappears in response to progressive drought stress. The decrease in transcript level is independent from abscisic acid level.	drought-repressed 4	ATDR4, DR4	-2.5262	9.13487e-17	-2.57341	6.67571e-09
AT1G73510	AT1G73510		hypothetical protein;(source:Araport11)	NULL	NULL		3.16098	0.0436118	-0.105093	0.983782
AT1G73530	AT1G73530		RNA-binding (RRM/RBD/RNP motifs) family protein;(source:Araport11)	NULL	RNA-binding (RRM/RBD/RNP motifs) family protein	ORRM6	-1.05358	6.70285e-06	-0.457488	0.0391919
AT1G73540	NUDT21	nudix hydrolase homolog 21	nudix hydrolase homolog 21;(source:Araport11)	NULL	nudix hydrolase homolog 21	atnudt21, NUDT21	-1.62268	0.00509732	-1.09588	0.0756465
AT1G73590	PIN1	PIN-FORMED 1	Auxin efflux carrier family protein;(source:Araport11)	Encodes an auxin efflux carrier involved in shoot and root development. It is involved in the maintenance of embryonic auxin gradients. Loss of function severely affects organ initiation, pin1 mutants are characterised by an inflorescence meristem that does not initiate any flowers, resulting in the formation of a naked inflorescence stem. PIN1 is involved in the determination of leaf shape by ac…	Auxin efflux carrier family protein	ATPIN1, PIN1	-1.05258	4.24057e-05	-0.654541	0.00845153
AT1G73600	AT1G73600		S-adenosyl-L-methionine-dependent methyltransferases superfamily protein;(source:Araport11)	Encodes a S-adenosyl-L-methionine-dependent phosphoethanolamine N-methyltransferase whose expression is responsive to both phosphate (Pi) and phosphite (Phi) in roots. It catalyzes the three sequential P-base methylation of phosphoethanolamine to phosphocholine. Homologous biochemical function to NMT1 (At3g18000). Double mutants of NMT1 and NMT3 are defective in leaf, root, flower, seed, and poll…	S-adenosyl-L-methionine-dependent methyltransferases superfamily protein	AtPMT3, DEG26, NMT, NMT3	-2.65008	2.43448e-40	-2.15345	2.09399e-32
AT1G73690	CDKD1;1	cyclin-dependent kinase D1;1	cyclin-dependent kinase D1;(source:Araport11)	cyclin dependent kinase activator CDKD;1. Nuclear localization. Involved in cell cycle regulation and cell differentiation.	cyclin-dependent kinase D1;1	AT;CDKD;1, CAK3AT, CDKD1;1	1.46117	0.00185208	0.665452	0.203185
AT1G73805	SARD1	SAR Deficient 1	Calmodulin binding protein-like protein;(source:Araport11)	Encodes SAR Deficient 1 (SARD1), a key regulator for ICS1 (Isochorismate Synthase 1) induction and salicylic acid (SA) synthesis.	Calmodulin binding protein-like	SARD1	-1.38698	0.00375893	-0.333997	0.638574
AT1G73870	BBX16	B-box domain protein 16	B-box type zinc finger protein with CCT domain-containing protein;(source:Araport11)	NULL	B-box type zinc finger protein with CCT domain	BBX16, COL7	-1.2392	1.96978e-10	-0.477799	0.0148156
AT1G73880	UGT89B1	UDP-glucosyl transferase 89B1	UDP-glucosyl transferase 89B1;(source:Araport11)	NULL	UDP-glucosyl transferase 89B1	UGT89B1	1.50848	5.16476e-05	0.270678	0.410696
AT1G74000	SS3	strictosidine synthase 3	strictosidine synthase 3;(source:Araport11)	encodes a protein similar to strictosidine synthase, which is involved in the production of monoterpene indole alkaloids. This gene belongs to a family of 13 members in Arabidopsis.	strictosidine synthase 3	SS3	2.17903	1.73364e-08	1.74074	1.89265e-06
AT1G74010	AT1G74010		Calcium-dependent phosphotriesterase superfamily protein;(source:Araport11)	NULL	Calcium-dependent phosphotriesterase superfamily protein		3.0965	1.42361e-21	2.70369	2.99035e-12
AT1G74020	SS2	strictosidine synthase 2	strictosidine synthase 2;(source:Araport11)	Encodes AtSS-2 strictosidine synthase.	strictosidine synthase 2	SS2	1.64228	3.77084e-21	0.545804	7.31047e-06
AT1G74080	MYB122	myb domain protein 122	myb domain protein 122;(source:Araport11)	Encodes a putative transcription factor, member of the R2R3 factor gene family (MYB122).	myb domain protein 122	ATMYB122, MYB122	2.29628	2.86282e-12	1.74587	1.68027e-08
AT1G74088	AT1G74088		galacturonosyltransferase;(source:Araport11)	NULL	NULL		-1.18194	2.71327e-05	-0.575029	0.0655488
AT1G74300	AT1G74300		alpha/beta-Hydrolases superfamily protein;(source:Araport11)	NULL	alpha/beta-Hydrolases superfamily protein		-1.80377	2.76018e-30	-0.320317	0.113404
AT1G74310	HSP101	heat shock protein 101	heat shock protein 101;(source:Araport11)	Encodes ClpB1, which belongs to the Casein lytic proteinase/heat shock protein 100 (Clp/Hsp100) family. Involved in refolding of proteins which form aggregates under heat stress. Also known as AtHsp101. AtHsp101 is a cytosolic heat shock protein required for acclimation to high temperature.	heat shock protein 101	ATHSP101, HOT1, HSP101	7.43901	1.63645e-45	2.84864	5.87755e-15
AT1G74440	AT1G74440		ER membrane protein, putative (DUF962);(source:Araport11)	Similar to MPH1, can complement mph1-1 salt sensitivity phenotype.	Protein of unknown function (DUF962)	MHL	-1.3659	2.98393e-05	-0.351624	0.383709
AT1G74470	AT1G74470		Pyridine nucleotide-disulfide oxidoreductase family protein;(source:Araport11)	Encodes for a multifunctional protein with geranylgeranyl reductase activity shown to catalyze the reduction of prenylated geranylgeranyl-chlorophyll a to phytyl-chlorophyll a (chlorophyll a) and free geranylgeranyl pyrophosphate to phytyl pyrophosphate. The mRNA is cell-to-cell mobile.	Pyridine nucleotide-disulphide oxidoreductase family protein		-1.23017	1.59183e-05	-0.711036	2.76208e-05
AT1G74650	MYB31	myb domain protein 31	myb domain protein 31;(source:Araport11)	Member of the R2R3 factor gene family.	myb domain protein 31	ATMYB31, ATY13, MYB31	-1.71033	5.79232e-10	-0.60406	0.0174245
AT1G74660	MIF1	mini zinc finger 1	mini zinc finger 1;(source:Araport11)	Encodes MINI ZINC FINGER 1 (MIF1) which has a zinc finger domain but lacks other protein motifs normally present in transcription factors. MIF1 physically interact with a group of zinc finger-homeodomain (ZHD) transcription factors, such as ZHD5 (AT1G75240), that regulate floral architecture and leaf development. Gel mobility shift assays revealed that MIF1 blocks the DNA binding activity of ZHD5…	mini zinc finger 1	MIF1	-1.22756	0.00063312	-0.896403	0.015314
AT1G74670	GASA6	GA-stimulated Arabidopsis 6	Gibberellin-regulated family protein;(source:Araport11)	NULL	Gibberellin-regulated family protein	GASA6	-2.43902	2.48324e-13	-1.89735	9.28256e-12
AT1G74710	EDS16	ENHANCED DISEASE SUSCEPTIBILITY TO ERYSIPHE ORONTII 16	ADC synthase superfamily protein;(source:Araport11)	Encodes a protein with isochorismate synthase activity. Mutants fail to accumulate salicylic acid. Its function may be redundant with that of ICS2 (AT1G18870).	ADC synthase superfamily protein	ATICS1, EDS16, ICS1, SID2	-1.20296	0.000163769	0.242502	0.586686
AT1G74750	AT1G74750		Pentatricopeptide repeat (PPR) superfamily protein;(source:Araport11)	NULL	Pentatricopeptide repeat (PPR) superfamily protein		1.16634	1.53574e-09	1.35654	1.51101e-21
AT1G74790	AT1G74790		catalytics;(source:Araport11)	NULL	catalytics		1.15896	3.63648e-13	0.849582	4.89367e-12
AT1G74810	BOR5		HCO3- transporter family;(source:Araport11)	NULL	HCO3- transporter family	BOR5	1.15416	0.00252463	1.24788	0.00579599
AT1G74870	AT1G74870		RING/U-box superfamily protein;(source:Araport11)	NULL	RING/U-box superfamily protein		2.39743	6.31167e-10	3.04445	9.95492e-22
AT1G74890	ARR15	response regulator 15	response regulator 15;(source:Araport11)	Encodes a nuclear response regulator that acts as a negative regulator in cytokinin-mediated signal transduction. Transcript accumulates in leaves and roots in response to cytokinin treatment.	response regulator 15	ARR15	-1.8276	0.00288802	-1.05909	0.0539569
AT1G74930	ORA47		Integrase-type DNA-binding superfamily protein;(source:Araport11)	encodes a member of the DREB subfamily A-5 of ERF/AP2 transcription factor family. The protein contains one AP2 domain. There are 15 members in this subfamily including RAP2.1, RAP2.9 and RAP2.10. The mRNA is cell-to-cell mobile.	Integrase-type DNA-binding superfamily protein	ERF018, ORA47	-2.4842	1.02352e-05	-1.84925	0.000836472
AT1G74970	RPS9	ribosomal protein S9	ribosomal protein S9;(source:Araport11)	Ribosomal protein S9, nuclear encoded component of the chloroplast ribosome	ribosomal protein S9	PRPS9, RPS9, SOT8, TWN3	-1.02822	0.000109642	-0.161472	0.624805
AT1G75090	AT1G75090		DNA glycosylase superfamily protein;(source:Araport11)	NULL	DNA glycosylase superfamily protein		-1.25114	0.0282654	-0.286491	0.691176
AT1G75150	AT1G75150		DNA ligase-like protein;(source:Araport11)	NULL	NULL		-1.78569	0.000402869	0.567278	0.161331
AT1G75220	ERDL6	ERD6-like 6	Major facilitator superfamily protein;(source:Araport11)	Encodes a vacuolar glucose exporter that is induced in response to factors that activate vacuolar glucose pools like darkness, heat stress and wounding and repressed during conditions that trigger glucose accumulation in the vacuole like cold stress and external sugar supply.	Major facilitator superfamily protein	AtERDL6, ERDL6	1.71636	1.2216e-10	0.910151	2.40684e-05
AT1G75350	emb2184	embryo defective 2184	Ribosomal protein L31;(source:Araport11)	NULL	Ribosomal protein L31	emb2184	-1.17122	7.34411e-08	-0.374409	0.118329
AT1G75590	AT1G75590		SAUR-like auxin-responsive protein family;(source:Araport11)	NULL	SAUR-like auxin-responsive protein family	SAUR52	-1.22724	0.0463526	-0.350377	0.573156
AT1G75600	AT1G75600		Histone superfamily protein;(source:Araport11)	NULL	Histone superfamily protein	HTR14	5.75459	7.43053e-07	0.629359	0.836737
AT1G75640	AT1G75640		Leucine-rich receptor-like protein kinase family protein;(source:Araport11)	Encodes a Leucine-Rich Repeat Receptor-Like Kinase MUSTACHES (MUS). Regulates stomatal bilateral symmetry. Mutants have abnormally shaped guard cells, absent or skewed stomatal pores.	Leucine-rich receptor-like protein kinase family protein	MUS	-1.10126	0.00769773	-0.219423	0.688088
AT1G75690	LQY1	LOW QUANTUM YIELD OF PHOTOSYSTEM II 1	DnaJ/Hsp40 cysteine-rich domain superfamily protein;(source:Araport11)	Thylakoid Thiol/Disulfide-Modulating Protein.	DnaJ/Hsp40 cysteine-rich domain superfamily protein	LQY1	-1.33008	1.70216e-06	-0.737212	6.08767e-05
AT1G75750	GASA1	GAST1 protein homolog 1	GAST1 protein homolog 1;(source:Araport11)	GA-responsive GAST1 protein homolog regulated by BR and GA antagonistically. Possibly involved in cell elongation based on expression data The mRNA is cell-to-cell mobile.	GAST1 protein homolog 1	GASA1	1.88308	1.42087e-08	0.0779984	0.928829
AT1G75780	TUB1	tubulin beta-1 chain	tubulin beta-1 chain;(source:Araport11)	beta tubulin gene downregulated by phytochrome A (phyA)-mediated far-red light high-irradiance and the phytochrome B (phyB)-mediated red light high-irradiance responses	tubulin beta-1 chain	TUB1	-1.38528	6.34831e-05	-0.847866	0.00455652
AT1G75820	CLV1	CLAVATA 1	Leucine-rich receptor-like protein kinase family protein;(source:Araport11)	Putative receptor kinase with an extracellular leucine-rich domain. Controls shoot and floral meristem size, and contributes to establish and maintain floral meristem identity. Negatively regulated by KAPP (kinase-associated protein phosphatase). CLV3 peptide binds directly CLV1 ectodomain.	Leucine-rich receptor-like protein kinase family protein	ATCLV1, CLV1, FAS3, FLO5	-1.05001	1.8095e-10	-0.800772	1.28234e-10
AT1G75860	AT1G75860		DNA ligase;(source:Araport11)	NULL	NULL		1.34885	0.00132387	0.0883657	0.755139
AT1G76070	AT1G76070		hypothetical protein;(source:Araport11)	NULL	NULL		1.19817	0.00175497	0.750687	0.00426132
AT1G76310	CYCB2;4	CYCLIN B2;4	CYCLIN B2;(source:Araport11)	core cell cycle genes	CYCLIN B2;4	CYCB2;4	-1.9407	0.0278353	-0.0307907	0.983782
AT1G76370	AT1G76370		Protein kinase superfamily protein;(source:Araport11)	NULL	Protein kinase superfamily protein	PBL22	5.19075	9.25991e-06	6.31996	2.00699e-09
AT1G76410	ATL8		RING/U-box superfamily protein;(source:Araport11)	NULL	RING/U-box superfamily protein	ATL8	1.146	1.12024e-05	0.363919	0.262957
AT1G76470	AT1G76470		NAD(P)-binding Rossmann-fold superfamily protein;(source:Araport11)	NULL	NAD(P)-binding Rossmann-fold superfamily protein		1.79258	6.97177e-05	2.20279	9.43213e-08
AT1G76530	AT1G76530		Auxin efflux carrier family protein;(source:Araport11)	NULL	Auxin efflux carrier family protein	PILS4	-3.41081	5.10508e-12	-2.40189	3.61835e-08
AT1G76540	CDKB2;1	cyclin-dependent kinase B2;1	cyclin-dependent kinase B2;(source:Araport11)	Encodes a cyclin-dependent protein kinase involved in regulation of the G2/M transition of the mitotic cell cycle. Specifically binds to the cyclin CYCD4;1, expressed in shoot meristem, young leaves and vascular tissue during the G2/M phase. Required for proper organization of the shoot apical meristem and for hormone signaling.	cyclin-dependent kinase B2;1	CDKB2;1	-1.93188	0.000281891	-0.578545	0.369891
AT1G76780	AT1G76780		HSP20-like chaperones superfamily protein;(source:Araport11)	NULL	HSP20-like chaperones superfamily protein		-1.15935	0.0024862	-0.907493	0.0170733
AT1G76790	IGMT5	indole glucosinolate O-methyltransferase 5	O-methyltransferase family protein;(source:Araport11)	Encodes a protein with similarity to N-acetylserotonin O-methyltransferase (ASMT) but it does not have ASMT activity in vitro.	O-methyltransferase family protein	IGMT5	2.88753	1.34543e-19	2.08158	7.0684e-10
AT1G77110	PIN6	PIN-FORMED 6	Auxin efflux carrier family protein;(source:Araport11)	Rate-limiting factor in saturable efflux of auxins. PINs are directly involved of in catalyzing cellular auxin efflux.	Auxin efflux carrier family protein	PIN6	-1.35311	0.00209633	-0.884521	0.01531
AT1G77120	ADH1	alcohol dehydrogenase 1	alcohol dehydrogenase 1;(source:Araport11)	Catalyzes the reduction of acetaldehyde using NADH as reductant. Requires zinc for activity. Dimer. Anaerobic response polypeptide (ANP). Fermentation. The protein undergoes thiolation following treatment with the oxidant tert-butylhydroperoxide. The mRNA is cell-to-cell mobile.	alcohol dehydrogenase 1	ADH, ADH1, ATADH, ATADH1	1.87489	4.2534e-08	0.96285	0.00151671
AT1G77330	AT1G77330		2-oxoglutarate (2OG) and Fe(II)-dependent oxygenase superfamily protein;(source:Araport11)	similar to 1-aminocyclopropane-1-carboxylate oxidase GI:3386565 from (Sorghum bicolor)	2-oxoglutarate (2OG) and Fe(II)-dependent oxygenase superfamily protein	ACO5	-1.54417	2.68036e-05	-0.777473	0.0208446
AT1G77400	AT1G77400		extensin-like protein;(source:Araport11)	NULL	NULL		-1.73868	1.73807e-11	-1.87121	1.4096e-12
AT1G77410	BGAL16	beta-galactosidase 16	beta-galactosidase 16;(source:Araport11)	NULL	beta-galactosidase 16	BGAL16	1.10968	0.000178037	0.516928	0.109235
AT1G77450	NAC032	NAC domain containing protein 32	NAC domain containing protein 32;(source:Araport11)	NAC domain transcriptional regulator that is induced by ROS in roots where it regulates the expression of downstream genes such as MYB30.	NAC domain containing protein 32	anac032, NAC032, NAC32	1.47046	6.66653e-09	1.01653	7.60499e-17
AT1G77490	TAPX	thylakoidal ascorbate peroxidase	thylakoidal ascorbate peroxidase;(source:Araport11)	Encodes a chloroplastic thylakoid ascorbate peroxidase tAPX. Ascorbate peroxidases are enzymes that scavenge hydrogen peroxide in plant cells. Eight types of APX have been described for Arabidopsis: three cytosolic (APX1, APX2, APX6), two chloroplastic types (stromal sAPX, thylakoid tAPX), and three microsomal (APX3, APX4, APX5) isoforms.	thylakoidal ascorbate peroxidase	TAPX	-1.1445	2.26146e-05	-0.486065	0.00267031
AT1G77570	AT1G77570		Winged helix-turn-helix transcription repressor DNA-binding protein;(source:Araport11)	Winged helix-turn-helix transcription repressor DNA-binding. Expressed in pollen and mutants show enlarged pollen grain nucleoli.	Winged helix-turn-helix transcription repressor DNA-binding	AtREN1, REN1	1.5856	6.0571e-06	1.09607	0.00463594
AT1G77580	AT1G77580		filament-like protein (DUF869);(source:Araport11)	NULL	Plant protein of unknown function (DUF869)	VETH3	-2.07244	1.82913e-09	-1.47315	1.87484e-06
AT1G77680	AT1G77680		Ribonuclease II/R family protein;(source:Araport11)	NULL	Ribonuclease II/R family protein	AtRRP44B, RRP44B, SOV	1.17346	7.63209e-09	0.614084	4.16902e-06
AT1G77730	AT1G77730		Pleckstrin homology (PH) domain superfamily protein;(source:Araport11)	NULL	Pleckstrin homology (PH) domain superfamily protein		3.0448	0.0315288	1.67659	0.412636
AT1G77765	AT1G77765		transmembrane protein;(source:Araport11)	NULL	NULL		-2.19023	0.000296505	-0.442392	0.410966
AT1G77840	AT1G77840		Translation initiation factor IF2/IF5;(source:Araport11)	NULL	Translation initiation factor IF2/IF5		1.02478	3.48779e-07	0.951235	7.7432e-15
AT1G77860	KOM	KOMPEITO	Rhomboid-related intramembrane serine protease family protein;(source:Araport11)	Mutant has Altered morphology of pollen exine wall; Seven-Path Transmembrane Protein	Rhomboid-related intramembrane serine protease family protein	KOM	-3.25355	0.00783043	-0.666623	0.498222
AT1G77885	AT1G77885		hypothetical protein;(source:Araport11)	NULL	NULL		1.29007	3.20048e-08	0.554071	0.0195025
AT1G78260	AT1G78260		RNA-binding (RRM/RBD/RNP motifs) family protein;(source:Araport11)	NULL	RNA-binding (RRM/RBD/RNP motifs) family protein		-1.15563	0.0154398	-0.0361457	0.959503
AT1G78370	GSTU20	glutathione S-transferase TAU 20	glutathione S-transferase TAU 20;(source:Araport11)	Encodes glutathione transferase belonging to the tau class of GSTs. Naming convention according to Wagner et al. (2002).	glutathione S-transferase TAU 20	ATGSTU20, GSTU20	-1.46974	5.12935e-11	-1.84682	2.62608e-09
AT1G78380	GSTU19	glutathione S-transferase TAU 19	glutathione S-transferase TAU 19;(source:Araport11)	Encodes a glutathione transferase that is a member of Tau GST gene family. Expression is induced by drought stress, oxidative stress, and high doses of auxin and cytokinin. naming convention according to Wagner et al. (2002) The expression of this gene is upregulated by herbicide safeners such as benoxacor and fenclorim.	glutathione S-transferase TAU 19	ATGSTU19, GST8, GSTU19	1.42635	1.44416e-13	0.556239	1.05841e-06
AT1G78410	AT1G78410		VQ motif-containing protein;(source:Araport11)	NULL	VQ motif-containing protein		-1.1596	0.0121082	-0.715677	0.114309
AT1G78430	RIP4	ROP interactive partner 4	ROP interactive partner 2;(source:Araport11)	Encodes RIP2 (ROP interactive partner 2), a putative Rho protein effector, interacting specifically with the active form of ROPs (Rho proteins of plants).	ROP interactive partner 2	ICR4, RIP2	-2.19383	0.000639436	-1.65103	0.0185151
AT1G78440	ATGA2OX1	Arabidopsis thaliana gibberellin 2-oxidase 1	gibberellin 2-beta-dioxygenase;(source:Araport11)	Encodes a gibberellin 2-oxidase that acts on C19 gibberellins.	Arabidopsis thaliana gibberellin 2-oxidase 1	ATGA2OX1, GA2OX1	-1.23066	0.0357234	-1.33852	0.0387383
AT1G78460	AT1G78460		SOUL heme-binding family protein;(source:Araport11)	NULL	SOUL heme-binding family protein	cHBP3	-1.15529	0.000196112	-0.565244	0.0826723
AT1G78480	AT1G78480		Prenyltransferase family protein;(source:Araport11)	NULL	Prenyltransferase family protein		-1.85364	2.53753e-05	-0.887383	0.048029
AT1G78580	TPS1	trehalose-6-phosphate synthase	trehalose-6-phosphate synthase;(source:Araport11)	Encodes an enzyme putatively involved in trehalose biosynthesis. The protein has a trehalose synthase (TPS)-like domain but no trehalose phosphatase (TPP)-like domain. ATTPS1 is able to complement yeast tps1 mutants in vivo. The gene product modulates cell growth but not cell differentiation by determining cell wall deposition and cell division. The N-terminal domain of TPS1 has a nuclear localiz…	trehalose-6-phosphate synthase	ATTPS1, TPS1	-1.0784	1.60649e-06	-0.885514	1.0775e-05
AT1G78600	LZF1	light-regulated zinc finger protein 1	light-regulated zinc finger protein 1;(source:Araport11)	NULL	light-regulated zinc finger protein 1	BBX22, DBB3, LZF1, STH3	1.41465	8.11692e-15	1.16573	6.19948e-06
AT1G78630	emb1473	embryo defective 1473	Ribosomal protein L13 family protein;(source:Araport11)	NULL	Ribosomal protein L13 family protein	emb1473	-1.12316	9.33357e-05	-0.0546842	0.929341
AT1G78820	AT1G78820		D-mannose binding lectin protein with Apple-like carbohydrate-binding domain-containing protein;(source:Araport11)	NULL	D-mannose binding lectin protein with Apple-like carbohydrate-binding domain		-1.45475	3.96739e-07	-0.825643	3.32642e-05
AT1G78860	AT1G78860		D-mannose binding lectin protein with Apple-like carbohydrate-binding domain-containing protein;(source:Araport11)	curculin-like (mannose-binding) lectin family protein, low similarity to Ser/Thr protein kinase (Zea mays) GI:2598067; contains Pfam profile PF01453: Lectin (probable mannose binding) but not the protein kinase domain of the Z. mays protein	D-mannose binding lectin protein with Apple-like carbohydrate-binding domain	GAL2	-1.8302	1.33511e-09	-0.0935396	0.791275
AT1G78930	AT1G78930		Mitochondrial transcription termination factor family protein;(source:Araport11)	NULL	Mitochondrial transcription termination factor family protein	mTERF16	1.80927	2.86242e-12	0.840751	4.85123e-05
AT1G78950	BAS	beta-amyrin synthase	Terpenoid cyclases family protein;(source:Araport11)	NULL	Terpenoid cyclases family protein	AtBAS, AtLUP4, BAS	-1.91202	0.000342834	-0.398259	0.471677
AT1G79040	PSBR	photosystem II subunit R	photosystem II subunit R;(source:Araport11)	Encodes for the 10 kDa PsbR subunit of photosystem II (PSII). This subunit appears to be involved in the stable assembly of PSII, particularly that of the oxygen-evolving complex subunit PsbP. Mutants defective in this gene have reduced amounts of subunits PsbP and PsbQ in PSII. In turn, assembly of PsbR is dependent on the presence of PsbJ.	photosystem II subunit R	PSBR	-1.1968	3.80966e-11	-0.723398	1.26179e-09
AT1G79400	CHX2	cation/H exchanger 2	cation/H+ exchanger 2;(source:Araport11)	member of Putative Na+/H+ antiporter family	cation/H+ exchanger 2	ATCHX2, CHX2	-2.02651	0.000448237	1.5418	0.0224774
AT1G79410	OCT5	organic cation/carnitine transporter5	organic cation/carnitine transporter5;(source:Araport11)	NULL	organic cation/carnitine transporter5	AtOCT5, OCT5	1.44397	8.62867e-05	0.700298	0.0240361
AT1G79460	GA2	GA REQUIRING 2	Terpenoid cyclases/Protein prenyltransferases superfamily protein;(source:Araport11)	Encodes for a protein with ent-kaurene synthase B activity which catalyzes the second step in the cyclization of GGPP to ent-kaurene in the gibberellins biosynthetic pathway.	Terpenoid cyclases/Protein prenyltransferases superfamily protein	ATKS, ATKS1, GA2, KS, KS1	-1.3819	1.82768e-15	-1.56096	7.98473e-11
AT1G79760	DTA4	downstream target of AGL15-4	downstream target of AGL15-4;(source:Araport11)	Identified as target of the AGL15 binding motif CArG.	downstream target of AGL15-4	DTA4	-1.31174	0.0312747	-0.713601	0.308848
AT1G79920	Hsp70-15	heat shock protein 70-15	Heat shock protein 70 (Hsp 70) family protein;(source:Araport11)	NULL	Heat shock protein 70 (Hsp 70) family protein	AtHsp70-15, HSP70-15	1.06865	3.8872e-06	0.545679	5.05174e-10
AT1G80050	APT2	adenine phosphoribosyl transferase 2	adenine phosphoribosyl transferase 2;(source:Araport11)	Encodes an adenosine phosphoribosyl transferase(E.C:2.4.2.7), a constitutively expressed enzyme involved in the one-step salvage of adenine to AMP. This isozyme has high affinity for cytokinins and is likely to be localized to the cytosol.	adenine phosphoribosyl transferase 2	APT2, ATAPT2, PHT1.1	-2.04	2.21866e-13	-2.06276	1.57116e-15
AT1G80150	AT1G80150		Tetratricopeptide repeat (TPR)-like superfamily protein;(source:Araport11)	NULL	Tetratricopeptide repeat (TPR)-like superfamily protein		1.3079	3.21045e-09	0.800066	0.000282296
AT1G80160	GLYI7	glyoxylase I 7	Lactoylglutathione lyase / glyoxalase I family protein;(source:Araport11)	Vicinal oxygen chelate (VOC) superfamily member.	Lactoylglutathione lyase / glyoxalase I family protein	GLYI7	2.18393	2.86341e-05	0.0889547	0.93628
AT1G80270	PPR596	PENTATRICOPEPTIDE REPEAT 596	PENTATRICOPEPTIDE REPEAT 596;(source:Araport11)	NULL	PENTATRICOPEPTIDE REPEAT 596	PPR596	1.55077	1.03904e-06	1.12944	6.12571e-06
AT1G80690	AT1G80690		PPPDE putative thiol peptidase family protein;(source:Araport11)	NULL	PPPDE putative thiol peptidase family protein		-1.1391	0.00811767	-0.801449	0.0308802
AT1G80760	NIP6;1	NOD26-like intrinsic protein 6;1	NOD26-like intrinsic protein 6;(source:Araport11)	Encodes a protein with boron transporter activity. It helps to preferentially direct boron to young developing tissues in the shoot, such as immature leaves, under low boron conditions. This boron channel appears to be impermeable to water, unlike the closely related NIP5;1 boron transporter. This protein also allows the transport of glycerol, urea, and formimide but not larger uncharged solutes …	NOD26-like intrinsic protein 6;1	NIP6, NIP6;1, NLM7	-1.19682	1.9912e-09	-1.35646	1.21562e-12
AT1G80820	CCR2	cinnamoyl coa reductase	cinnamoyl coa reductase;(source:Araport11)	Encodes an cinnamoyl CoA reductase isoform. Involved in lignin biosynthesis.	cinnamoyl coa reductase	ATCCR2, CCR2	1.96224	2.20396e-06	1.77259	5.1094e-14
AT1G80850	AT1G80850		DNA glycosylase superfamily protein;(source:Araport11)	NULL	DNA glycosylase superfamily protein		-1.50149	3.42552e-05	-0.14082	0.756086
AT2G01008	AT2G01008		maternal effect embryo arrest protein;(source:Araport11)	NULL	NULL		5.36589	1.16815e-63	6.55009	3.79742e-125
AT2G01034	AT2G01034		transposable_element_gene;(source:Araport11);gypsy-like retrotransposon family, has a 0. P-value blast match to GB:AAD27547 polyprotein (Gypsy_Ty3-element) (Oryza sativa subsp. indica);(source:TAIR10)	NULL	transposable element gene		3.64671	0.0376708	3.60289	0.018752
AT2G01080	AT2G01080		Late embryogenesis abundant (LEA) hydroxyproline-rich glycoprotein family;(source:Araport11)	NULL	Late embryogenesis abundant (LEA) hydroxyproline-rich glycoprotein family		-1.14995	4.87727e-20	-0.781855	2.54175e-10
AT2G01120	ORC4	origin recognition complex subunit 4	origin recognition complex subunit 4;(source:Araport11)	Origin Recognition Complex subunit 4. Involved in the initiation of DNA replication. Regulated transcriptionally during cell cycle, peaking at G1/S-phase. Target of E2F/DF family of transcription factors. Interacts with all ORC subunits except ORC1b.	origin recognition complex subunit 4	ATORC4, ORC4	-1.05261	0.00147916	-0.610168	0.0931097
AT2G01180	PAP1	phosphatidic acid phosphatase 1	phosphatidic acid phosphatase 1;(source:Araport11)	Encodes phosphatidate phosphatase. Up-regulated by genotoxic stress (gamma ray or UV-B) and elicitor treatments with mastoparan and harpin. Expressed in roots and leaves.	phosphatidic acid phosphatase 1	ATLPP1, ATPAP1, LPP1, PAP1	-1.4371	0.0168369	-1.48236	0.00495115
AT2G01340	At17.1		plastid movement impaired protein;(source:Araport11)	Encodes a protein whose expression is responsive to nematode infection; PADRE protein up-regulated after infection by S. sclerotiorun.	NULL	At17.1	-1.32685	0.000779699	-1.22381	0.00222283
AT2G01505	CLE16	CLAVATA3/ESR-RELATED 16	CLAVATA3/ESR-RELATED 16;(source:Araport11)	Member of a large family of putative ligands homologous to the Clavata3 gene. Consists of a single exon. Involved in root meristem cell differentiation. Functions along with CLE17 in lateral root emergence.	CLAVATA3/ESR-RELATED 16	CLE16	-1.63281	0.00010938	-0.917327	0.00755802
AT2G01590	CRR3	CHLORORESPIRATORY REDUCTION 3	chlororespiratory reduction 3;(source:Araport11)	Likely a subunit of the chloroplast NAD(P)H dehydrogenase complex, involved in PSI cyclic electron transport. Located in the membrane fraction of chloroplast. Mutant has impaired NAD(P)H dehydrogenase activity.	chlororespiratory reduction 3	CRR3	-1.08008	0.000195324	-0.956121	7.05743e-06
AT2G01740	AT2G01740		Tetratricopeptide repeat (TPR)-like superfamily protein;(source:Araport11)	NULL	Tetratricopeptide repeat (TPR)-like superfamily protein		1.11446	0.000236054	0.692207	0.0237905
AT2G01850	EXGT-A3	endoxyloglucan transferase A3	endoxyloglucan transferase A3;(source:Araport11)	EXGT-A3 has homology to xyloglucan endotransglucosylases/hydrolases (XTHs). Mutants in this gene show a lesion mimic phenotype associated with leaf maturation and a reduction in the number of tertiary veins. Individual tracheary elements in the mutants are shorter, but phloem transport activity is not severely affected. EXGT-A3 plays a role in xyloglucan degradation in the differentiating trachea…	endoxyloglucan transferase A3	ATXTH27, EXGT-A3, XTH27	1.00833	3.3645e-19	0.475529	0.056575
AT2G01950	BRL2	BRI1-like 2	BRI1-like 2;(source:Araport11)	Encodes a leucine rich repeat receptor kinase and associated with provascular/procambial cells. Similar to BRI, brassinosteroid receptor protein.	BRI1-like 2	BRL2, VH1	-1.08611	0.00578729	-0.586266	0.0347627
AT2G02010	GAD4	glutamate decarboxylase 4	glutamate decarboxylase 4;(source:Araport11)	Glutamate decarboxylase	glutamate decarboxylase 4	GAD4	1.99254	6.0069e-07	0.974387	4.41021e-08
AT2G02061	AT2G02061		Nucleotide-diphospho-sugar transferase family protein;(source:Araport11)	NULL	Nucleotide-diphospho-sugar transferase family protein		2.2385	0.00664296	0.474057	0.725806
AT2G02100	LCR69	low-molecular-weight cysteine-rich 69	low-molecular-weight cysteine-rich 69;(source:Araport11)	Predicted to encode a PR (pathogenesis-related) protein. Belongs to the plant defensin (PDF) family with the following members: At1g75830/PDF1.1, At5g44420/PDF1.2a, At2g26020/PDF1.2b, At5g44430/PDF1.2c, At2g26010/PDF1.3, At1g19610/PDF1.4, At1g55010/PDF1.5, At2g02120/PDF2.1, At2g02100/PDF2.2, At2g02130/PDF2.3, At1g61070/PDF2.4, At5g63660/PDF2.5, At2g02140/PDF2.6, At5g38330/PDF3.1 and At4g30070/PDF…	low-molecular-weight cysteine-rich 69	LCR69, PDF2.2	1.35766	2.42227e-12	1.31938	4.62156e-14
AT2G02150	EMB2794	EMBRYO DEFECTIVE 2794	Tetratricopeptide repeat (TPR)-like superfamily protein;(source:Araport11)	Mitochondrial pentatricopeptide repeat protein involved in nad2 mRNA maturation.	Tetratricopeptide repeat (TPR)-like superfamily protein	EMB2794	1.17356	5.28427e-06	1.02264	3.03877e-05
AT2G02350	SKIP3	SKP1 interacting partner 3	SKP1 interacting partner 3;(source:Araport11)	encodes a protein containing an F-box domain and physically interacts with SCF subunit SKP1/ASK1. The protein also exhibits similarity in sequence to phloem protein 2 (PP2) from cucumber.	SKP1 interacting partner 3	AtPP2-B9, SKIP3	1.21946	0.00347736	2.19695	9.05707e-09
AT2G02390	GSTZ1	glutathione S-transferase zeta 1	glutathione S-transferase zeta 1;(source:Araport11)	Encodes glutathione transferase belonging to the zeta class of GSTs. Naming convention according to Wagner et al. (2002). The protein undergoes spontaneous thiolation following treatment with the oxidant tert-butylhydroperoxide. It functions in vitro as a maleylacetoacetate isomerase and is likely to be involved in tyrosine catabolism.	glutathione S-transferase zeta 1	ATGSTZ1, AtMAAI, GST18, GSTZ1, MAAI	1.00513	1.2414e-09	0.761014	4.93547e-05
AT2G02500	ISPD		Nucleotide-diphospho-sugar transferases superfamily protein;(source:Araport11)	Encodes a protein with 4-Diphosphocytidyl-2C-methyl-D-erythritol synthase activity. The enzyme has an absolute requirement for divalent cations (Mg2+ reaches the highest catalytic activity).	Nucleotide-diphospho-sugar transferases superfamily protein	ATMEPCT, ISPD, MCT	-1.21655	0.000110402	-0.173291	0.673149
AT2G02710	PLPB	PAS/LOV protein B	PAS/LOV protein B;(source:Araport11)	Encodes a putative blue light receptor protein.	PAS/LOV protein B	PLP, PLPA, PLPB, PLPC	1.22835	1.40854e-12	0.354319	0.134636
AT2G02750	AT2G02750		Pentatricopeptide repeat (PPR) superfamily protein;(source:Araport11)	NULL	Pentatricopeptide repeat (PPR) superfamily protein		1.09074	0.00114874	0.0574185	0.934415
AT2G02850	ARPN	plantacyanin	plantacyanin;(source:Araport11)	Encodes plantacyanin one of blue copper proteins. Involved in anther development and pollination. Expressed in the transmitting tract of the pistil.	plantacyanin	ARPN	1.09205	0.00013125	0.398413	0.469889
AT2G02955	MEE12	maternal effect embryo arrest 12	maternal effect embryo arrest 12;(source:Araport11)	NULL	maternal effect embryo arrest 12	CCG, MEE12	1.09152	1.16676e-09	0.894113	7.37794e-11
AT2G02990	RNS1	ribonuclease 1	ribonuclease 1;(source:Araport11)	Encodes a member of the ribonuclease T2 family that responds to inorganic phosphate starvation, and inhibits production of anthocyanin. Also involved in wound-induced signaling independent of jasmonic acid. Its expression is responsive to both phosphate (Pi) and phosphite (Phi) in roots.	ribonuclease 1	ATRNS1, RNS1	2.70388	7.44858e-06	2.88433	2.96055e-07
AT2G03020	AT2G03020		Heat shock protein HSP20/alpha crystallin family;(source:Araport11)	NULL	Heat shock protein HSP20/alpha crystallin family		2.82351	0.00221509	0.0830982	0.97667
AT2G03090	EXPA15	expansin A15	expansin A15;(source:Araport11)	member of Alpha-Expansin Gene Family. Naming convention from the Expansin Working Group (Kende et al, 2004. Plant Mol Bio). Involved in the formation of nematode-induced syncytia in roots of Arabidopsis thaliana.	expansin A15	ATEXP15, ATEXPA15, ATHEXP ALPHA 1.3, EXP15, EXPA15	-1.88884	0.0011654	-0.802567	0.179739
AT2G03410	AT2G03410		Mo25 family protein;(source:Araport11)	NULL	Mo25 family protein		2.1879	9.5091e-05	2.92007	2.40691e-10
AT2G03540	AT2G03540		transposable_element_gene;(source:Araport11);similar to unknown protein [Arabidopsis thaliana] (TAIR:AT4G11710.1);(source:TAIR10)	NULL	transposable element gene		-1.63493	0.0172504	-1.17665	0.0556648
AT2G03760	SOT12	sulphotransferase 12	sulfotransferase 12;(source:Araport11)	Encodes a brassinosteroid sulfotransferase. In vitro experiements show that this enzyme has a preference for 24-epibrassinosteroids, particularly 24-epicathasterone, but does not act on castasterone and brassinolide. It also shows sulfating activity toward flavonoids. It is differentially expressed during development, being more abundant in young seedlings and actively growing cell cultures. Expr…	sulphotransferase 12	AtSOT1, AtSOT12, ATST1, AtSULT202A1, RAR047, SOT12, ST, ST1, SULT202A1	1.79394	5.00546e-10	2.30296	3.24555e-21
AT2G04040	DTX1	detoxification 1	MATE efflux family protein;(source:Araport11)	AtDTX1 (At2g04040) has been identified as a detoxifying efflux carrier for plant-derived antibiotics and other toxic compounds, including Cd2+. Expression in rosette leaves is activated by high concentration of boron.Mistakenly referred to as At2g04070 in PMID:11739388.	MATE efflux family protein	ATDTX1, DTX1, TX1	4.08504	1.01969e-24	5.47369	3.2104e-61
AT2G04050	AT2G04050		MATE efflux family protein;(source:Araport11)	NULL	MATE efflux family protein		3.49866	3.13328e-31	4.12786	1.91386e-70
AT2G04070	AT2G04070		MATE efflux family protein;(source:Araport11)	Expression in rosette leaves is activated by high concentration of boron.	MATE efflux family protein		4.4531	1.65739e-27	5.39659	3.16886e-67
AT2G04135	AT2G04135		transposable_element_gene;(source:Araport11);similar to unknown protein [Arabidopsis thaliana] (TAIR:AT5G33303.1);(source:TAIR10)	NULL	transposable element gene		4.89275	0.000635569	NA	NA
AT2G04400	AT2G04400		Aldolase-type TIM barrel family protein;(source:Araport11)	Acts during tryptophan biosynthesis controlled by ERF109.	Aldolase-type TIM barrel family protein	IGPS	1.28483	1.22246e-12	1.55853	1.40952e-15
AT2G04450	NUDT6	nudix hydrolase homolog 6	nudix hydrolase homolog 6;(source:Araport11)	Encodes a protein with NADH pyrophosphatase activity. Although this protein was also shown to have ADP-ribose diphosphatase activity in vitro, mutant analyses suggest that NUDX6 is involved in NADH metabolism in vivo.	nudix hydrolase homolog 6	ATNUDT6, ATNUDX6, NUDT6, NUDX6	-1.98136	2.81318e-08	0.403292	0.219042
AT2G04495	AT2G04495		transmembrane protein;(source:Araport11)	NULL	NULL		-1.10307	0.0286799	-0.483635	0.437746
AT2G05070	LHCB2.2	photosystem II light harvesting complex gene 2.2	photosystem II light harvesting complex protein 2.2;(source:Araport11)	Encodes Lhcb2.2. Belongs to the Lhc super-gene family encodes the light-harvesting chlorophyll a/b-binding (LHC) proteins that constitute the antenna system of the photosynthetic apparatus.	photosystem II light harvesting complex gene 2.2	LHCB2, LHCB2.2	-1.17572	0.00223371	-0.416277	0.00658751
AT2G05100	LHCB2.1	photosystem II light harvesting complex gene 2.1	photosystem II light harvesting complex protein 2.1;(source:Araport11)	Lhcb2.1 protein encoding a subunit of the light harvesting complex II. Member of a gene family with high degree of sequence similarity. Initially LHCB2.3 was considered as a separate gene but appears to be an allele of LHCB2.1.	photosystem II light harvesting complex gene 2.1	LHCB2, LHCB2.1	-1.11654	0.000976803	-0.382346	0.00927485
AT2G05160	AT2G05160		CCCH-type zinc fingerfamily protein with RNA-binding domain-containing protein;(source:Araport11)	NULL	CCCH-type zinc fingerfamily protein with RNA-binding domain		-1.01364	0.00207165	-0.76749	0.000173522
AT2G05440	GRP9	GLYCINE RICH PROTEIN 9	GLYCINE RICH PROTEIN 9;(source:Araport11)	NULL	GLYCINE RICH PROTEIN 9	ATGRP9, GRP9	-2.62231	0.00939638	-1.73725	0.129816
AT2G05540	AT2G05540		Glycine-rich protein family;(source:Araport11)	NULL	Glycine-rich protein family		1.97525	2.15458e-05	0.329186	0.673125
AT2G06520	PSBX	photosystem II subunit X	photosystem II subunit X;(source:Araport11)	Encodes a protein with sequence similarity to the spinach photosystem II subunit PsbX.	photosystem II subunit X	PSBX	-1.08926	0.000152966	-0.425537	0.016978
AT2G07170	AT2G07170		ARM repeat superfamily protein;(source:Araport11)	NULL	ARM repeat superfamily protein		-1.72583	0.0224287	-0.201329	0.857367
AT2G07671	AT2G07671		ATP synthase subunit C family protein;(source:Araport11)	NULL	ATP synthase subunit C family protein		1.44588	2.02024e-05	0.403905	0.285846
AT2G07674	AT2G07674		transmembrane protein;(source:Araport11)	NULL	Unknown conserved protein		1.0695	0.0349436	-0.103821	0.929341
AT2G07675	AT2G07675		Ribosomal protein S12/S23 family protein;(source:Araport11)	NULL	Ribosomal protein S12/S23 family protein		1.27748	0.00867461	0.263816	0.745088
AT2G07678	AT2G07678		hypothetical protein;(source:Araport11)	NULL	NULL		3.4279	0.0121593	1.26317	0.457214
AT2G07682	AT2G07682		transposable_element_gene;(source:Araport11);gypsy-like retrotransposon family, has a 2.1e-65 P-value blast match to GB:AAD22153 polyprotein (Gypsy_Ty3-element) (Sorghum bicolor);(source:TAIR10)	NULL	transposable element gene		4.21222	0.00117175	2.60114	0.179916
AT2G07686	AT2G07686		transposable_element_gene;(source:Araport11);gypsy-like retrotransposon family, has a 4.3e-28 P-value blast match to GB:CAB39733 rotease, reverse transcriptase, ribonuclease H, integrase (Gypsy_Ty3-element) (Drosophila buzzatii);(source:TAIR10)	NULL	transposable element gene		4.87322	0.000280233	1.59487	0.796911
AT2G07687	AT2G07687		Cytochrome c oxidase, subunit III;(source:Araport11)	NULL	Cytochrome c oxidase, subunit III		3.19347	4.418e-09	1.53967	0.0334912
AT2G07690	MCM5	MINICHROMOSOME MAINTENANCE 5	Minichromosome maintenance (MCM2/3/5) family protein;(source:Araport11)	Member of the minichromosome maintenance complex, involved in DNA replication initiation. Abundant in proliferating and endocycling tissues. Localized in the nucleus during G1, S and G2 phases of the cell cycle, and are released into the cytoplasmic compartment during mitosis. Binds chromatin.	Minichromosome maintenance (MCM2/3/5) family protein	MCM5	-1.26154	0.0143127	0.651847	0.0588016
AT2G07696	AT2G07696		Ribosomal protein S7p/S5e family protein;(source:Araport11)	NULL	Ribosomal protein S7p/S5e family protein		3.50598	8.88401e-05	0.803209	0.575807
AT2G07697	AT2G07697		transposable_element_gene;(source:Araport11);non-LTR retrotransposon family (LINE), has a 1.9e-23 P-value blast match to GB:NP_038605 L1 repeat, Tf subfamily, member 30 (LINE-element) (Mus musculus);(source:TAIR10)	NULL	transposable element gene		2.30409	0.0118514	0.295447	0.92705
AT2G07698	AT2G07698		ATPase, F1 complex, alpha subunit protein;(source:Araport11)	NULL	ATPase, F1 complex, alpha subunit protein		3.23408	1.31943e-14	1.15186	1.06962e-05
AT2G07706	AT2G07706		hypothetical protein;(source:Araport11)	NULL	NULL		1.42721	0.0399102	-0.548072	0.668173
AT2G07707	AT2G07707		Plant mitochondrial ATPase, F0 complex, subunit 8 protein;(source:Araport11)	NULL	Plant mitochondrial ATPase, F0 complex, subunit 8 protein		2.42599	1.67226e-07	0.690602	0.261534
AT2G07708	AT2G07708		hypothetical protein;(source:Araport11)	NULL	NULL		1.46004	0.000134077	0.207942	0.709725
AT2G07719	AT2G07719		Putative membrane lipoprotein;(source:Araport11)	NULL	Putative membrane lipoprotein		2.40317	0.000107603	-0.630592	0.473785
AT2G07725	AT2G07725		Ribosomal L5P family protein;(source:Araport11)	NULL	Ribosomal L5P family protein		3.14463	1.69133e-05	1.51946	0.222765
AT2G07727	AT2G07727		cytochrome b;(source:Araport11)	NULL	Di-haem cytochrome, transmembrane;Cytochrome b/b6, C-terminal		4.30927	1.3737e-13	2.74466	1.5645e-05
AT2G07734	AT2G07734		Alpha-L RNA-binding motif/Ribosomal protein S4 family protein;(source:Araport11)	NULL	Alpha-L RNA-binding motif/Ribosomal protein S4 family protein		1.95209	5.54555e-06	0.226021	0.772423
AT2G07749	AT2G07749		Mitovirus RNA-dependent RNA polymerase;(source:Araport11)	NULL	Mitovirus RNA-dependent RNA polymerase		2.38845	0.0161763	-1.4036	0.535423
AT2G07769	AT2G07769		transposable_element_gene;(source:Araport11);copia-like retrotransposon family, has a 6.2e-18 P-value blast match to gb|AAO73523.1| gag-pol polyprotein (Glycine max) (SIRE1) (Ty1_Copia-family);(source:TAIR10)	NULL	transposable element gene		3.81937	0.0379915	2.01482	0.575673
AT2G07771	ABCI5	ATP-binding cassette I5				ABCI5	5.00489	0.000450128	1.17779	0.624925
AT2G07773	AT2G07773		cytochrome B/B6 protein;(source:Araport11)	NULL	NULL		3.58714	0.000147149	0.723825	0.691916
AT2G07779	AT2G07779		hypothetical protein;(source:Araport11)	NULL	NULL		2.28996	0.000832935	0.563527	0.643871
AT2G07785	AT2G07785		NADH dehydrogenase family protein;(source:Araport11)	NULL	NADH dehydrogenase family protein		2.72591	8.99674e-05	0.670427	0.528939
AT2G07787	AT2G07787		hypothetical protein;(source:Araport11)	NULL	NULL		2.53959	0.000408578	1.19505	0.194125
AT2G07798	AT2G07798		hypothetical protein;(source:Araport11)	NULL	NULL		3.61157	0.00226237	1.89071	0.257034
AT2G11810	MGDC	monogalactosyldiacylglycerol synthase type C	monogalactosyldiacylglycerol synthase type C;(source:Araport11)	MGD3 is the major enzyme for galactolipid metabolism during phosphate starvation. Does not contribute to galactolipid synthesis under P1-sufficient conditions.	monogalactosyldiacylglycerol synthase type C	ATMGD3, MGD3, MGDC	-1.49607	0.0366095	-3.06229	9.08585e-05
AT2G12430	AT2G12430		hAT-like transposase family (hobo/Ac/Tam3), has a 4.6e-33 P-value blast match to GB:CAA29005 ORFa of Maize Ac (hAT-element) (Zea mays);(source:TAIR10)	NULL	transposable element gene		-1.30075	0.00501498	-0.444374	0.454318
AT2G12440	AT2G12440		transposable_element_gene;(source:Araport11);pseudogene, similar to putative reverse transcriptase, blastp match of 29%25 identity and 8.8e-79 P-value to GP|27311287|gb|AAO00713.1||AC078894 putative reverse transcriptase {Oryza sativa (japonica cultivar-group)};(source:TAIR10)	NULL	transposable element gene		-3.42203	0.0150543	-2.21903	0.110476
AT2G12462	AT2G12462		sterile alpha motif (SAM) domain protein;(source:Araport11)	NULL	NULL		-2.07538	4.21736e-05	-0.90489	0.0240955
AT2G13610	ABCG5	ATP-binding cassette G5	ABC-2 type transporter family protein;(source:Araport11)	NULL	ABC-2 type transporter family protein	ABCG5	-1.09122	0.000254814	-0.0399586	0.929341
AT2G13820	XYP2	xylogen protein 2	Bifunctional inhibitor/lipid-transfer protein/seed storage 2S albumin superfamily protein;(source:Araport11)	NULL	Bifunctional inhibitor/lipid-transfer protein/seed storage 2S albumin superfamily protein	AtXYP2, LPTG11, XYP2	-1.48024	0.0027228	-0.385884	0.499842
AT2G14247	AT2G14247		Expressed protein;(source:Araport11)	NULL	Expressed protein		-3.17739	0.000254814	-3.28526	4.4753e-05
AT2G14440	AT2G14440		Leucine-rich repeat protein kinase family protein;(source:Araport11)	NULL	Leucine-rich repeat protein kinase family protein		-1.8849	0.0072798	-2.26664	0.00497994
AT2G14560	LURP1	LATE UPREGULATED IN RESPONSE TO HYALOPERONOSPORA PARASITICA	LURP-one-like protein (DUF567);(source:Araport11)	Encodes LURP1, a member of the LURP cluster (late upregulated in response to Hyaloperonospora parasitica) which exhibits a pronounced upregulation after recognition of the pathogenic oomycte H. parasitica. LURP1 is required for full basal defense to H. parasitica and resistance to this pathogen mediated by the R-proteins RPP4 and RPP5. The mRNA is cell-to-cell mobile.	Protein of unknown function (DUF567)	LURP1	-1.27837	3.09884e-07	0.342228	0.32639
AT2G14610	PR1	pathogenesis-related gene 1	pathogenesis-related protein 1;(source:Araport11)	PR1 gene expression is induced in response to a variety of pathogens. It is a useful molecular marker for the SAR response. Though the Genbank record for the cDNA associated to this gene is called 'PR-1-like', the sequence actually corresponds to PR1. Expression of this gene is salicylic-acid responsive.	pathogenesis-related gene 1	AtCAPE9, ATPR1, PR 1, PR1	-1.60947	0.000201698	-0.915167	0.161034
AT2G14620	XTH10	xyloglucan endotransglucosylase/hydrolase 10	xyloglucan endotransglucosylase/hydrolase 10;(source:Araport11)	NULL	xyloglucan endotransglucosylase/hydrolase 10	XTH10	1.61123	0.0308865	-0.80196	0.23968
AT2G15000	AT2G15000		caspase-6 protein;(source:Araport11)	NULL	NULL		1.29238	1.54837e-16	1.00871	2.91214e-07
AT2G15050	LTP	lipid transfer protein	lipid transfer protein;(source:Araport11)	Predicted to encode a PR (pathogenesis-related) protein. Belongs to the lipid transfer protein (PR-14) family with the following members: At2g38540/LTP1, At2g38530/LTP2, At5g59320/LTP3, At5g59310/LTP4, At3g51600/LTP5, At3g08770/LTP6, At2g15050/LTP7, At2g18370/LTP8, At2g15325/LTP9, At5g01870/LTP10, At4g33355/LTP11, At3g51590/LTP12, At5g44265/LTP13, At5g62065/LTP14, At4g08530/LTP15.	lipid transfer protein	LTP, LTP7	-1.4878	9.1771e-09	-1.0685	1.98426e-10
AT2G15310	ARFB1A	ADP-ribosylation factor B1A	ADP-ribosylation factor B1A;(source:Araport11)	A member of ARF GTPase family. A thaliana has 21 members of this family, known to be essential for vesicle coating and uncoating and functions in GTP-binding. Gene encoding ADP-ribosylation factor and similar to ADP-ribosylation factor (GI:861205) (Chlamydomonas reinhardtii), other ARFs and ARF-like proteins.	ADP-ribosylation factor B1A	ARFB1A, ATARFB1A	1.13896	0.002957	0.84873	0.00209726
AT2G15490	UGT73B4	UDP-glycosyltransferase 73B4	UDP-glycosyltransferase 73B4;(source:Araport11)	NULL	UDP-glycosyltransferase 73B4	UGT73B4	2.29985	1.27636e-06	3.1211	5.06638e-15
AT2G15760	AT2G15760		calmodulin-binding protein (DUF1645);(source:Araport11)	NULL	Protein of unknown function (DUF1645)		-1.33867	0.00178834	-0.0271453	0.976741
AT2G15780	AT2G15780		Cupredoxin superfamily protein;(source:Araport11)	NULL	Cupredoxin superfamily protein		3.21044	1.28014e-12	2.61381	1.83712e-22
AT2G15880	AT2G15880		Leucine-rich repeat (LRR) family protein;(source:Araport11)	Pollen expressed protein required for pollen tube growth.Along with other members of the LRX family, itnteracts with RALF4 to control pollen tube growth and integrity. Loss of function results in premature pollen tube rupture and reduced fertility.	Leucine-rich repeat (LRR) family protein	LRX10	3.04593	1.92625e-22	1.31579	2.45044e-05
AT2G15890	MEE14	maternal effect embryo arrest 14	maternal effect embryo arrest 14;(source:Araport11)	Encodes CBP1, a regulator of transcription initiation in central cell-mediated pollen tube guidance.	maternal effect embryo arrest 14	CBP1, MEE14	1.15124	2.58307e-06	0.361352	0.244389
AT2G16050	AT2G16050		Cysteine/Histidine-rich C1 domain family protein;(source:Araport11)	NULL	Cysteine/Histidine-rich C1 domain family protein		1.25195	1.96773e-10	0.837125	3.93659e-07
AT2G16060	HB1	hemoglobin 1	hemoglobin 1;(source:Araport11)	Encodes a class 1 nonsymbiotic hemoglobin induced by low oxygen levels with very high oxygen affinity. It is not likely to be a hemoglobin transporter because of its extremely high affinity for oxygen. Overexpression impairs cold stress-induced nitric oxide (NO) production.	hemoglobin 1	AHB1, ARATH GLB1, ATGLB1, GLB1, HB1, NSHB1, Pgb1	-1.15137	0.00108404	0.61373	0.133689
AT2G16440	MCM4	MINICHROMOSOME MAINTENANCE 4	Minichromosome maintenance (MCM2/3/5) family protein;(source:Araport11)	Regulates DNA replication via interaction with BICE1 and MCM7.	Minichromosome maintenance (MCM2/3/5) family protein	MCM4	-1.36583	0.017496	0.755464	0.0858043
AT2G16586	AT2G16586		transmembrane protein;(source:Araport11)	NULL	NULL		3.33508	1.23687e-67	3.9243	6.15856e-155
AT2G16630	AT2G16630		Pollen Ole e 1 allergen and extensin family protein;(source:Araport11)	NULL	Pollen Ole e 1 allergen and extensin family protein	FOCL1	1.74083	4.90179e-07	2.09514	3.98592e-13
AT2G16660	AT2G16660		Major facilitator superfamily protein;(source:Araport11)	NULL	Major facilitator superfamily protein		1.4465	0.000387666	0.562837	0.232982
AT2G16750	AT2G16750		kinase with adenine nucleotide alpha hydrolases-like domain-containing protein;(source:Araport11)	NULL	Protein kinase protein with adenine nucleotide alpha hydrolases-like domain		-1.32885	0.000544418	-0.644047	0.0149706
AT2G16760	AT2G16760		Calcium-dependent phosphotriesterase superfamily protein;(source:Araport11)	NULL	Calcium-dependent phosphotriesterase superfamily protein		3.1934	0.0427948	2.4331	0.20149
AT2G16850	PIP2;8	plasma membrane intrinsic protein 2;8	plasma membrane intrinsic protein 2;(source:Araport11)	NULL	plasma membrane intrinsic protein 2;8	PIP2;8, PIP3B	-1.33526	0.0167494	-0.560466	0.44453
AT2G16900	AT2G16900		phospholipase-like protein (PEARLI 4) family protein;(source:Araport11)	NULL	Arabidopsis phospholipase-like protein (PEARLI 4) family		1.76049	9.27111e-11	1.39568	6.35626e-20
AT2G17040	NAC036	NAC domain containing protein 36	NAC domain containing protein 36;(source:Araport11)	Member of the NAC transcription factor family and more specifically, the ONAC022 subfamily. Involved in leaf and inflorescence stem morphogenesis. The mRNA is cell-to-cell mobile.	NAC domain containing protein 36	anac036, NAC036	-2.20195	1.58495e-06	-2.13704	3.11731e-07
AT2G17060	AT2G17060		Disease resistance protein (TIR-NBS-LRR class) family;(source:Araport11)	NULL	Disease resistance protein (TIR-NBS-LRR class) family		-1.93611	0.00229857	-0.903282	0.111868
AT2G17270	PHT3;3	phosphate transporter 3;3	phosphate transporter 3;(source:Araport11)	Encodes a mitochondrial phosphate transporter. Modulates plant responses to salt stress.	phosphate transporter 3;3	MPT1, PHT3;3	1.00647	3.44199e-06	0.882996	8.58216e-05
AT2G17280	AT2G17280		Phosphoglycerate mutase family protein;(source:Araport11)	NULL	Phosphoglycerate mutase family protein		1.12536	2.00006e-05	0.80051	0.00558675
AT2G17430	MLO7	MILDEW RESISTANCE LOCUS O 7	Seven transmembrane MLO family protein;(source:Araport11)	A member of a large family of seven-transmembrane domain proteins specific to plants, homologs of the barley mildew resistance locus o (MLO) protein. Controls pollen tube reception in synergids. The Arabidopsis genome contains 15 genes encoding MLO proteins, with localization in plasma membrane. Phylogenetic analysis revealed four clades of closely-related AtMLO genes. ATMLO7 belongs to the clade…	Seven transmembrane MLO family protein	ATMLO7, MLO7, NTA	1.73937	0.0382438	1.25571	0.182972
AT2G17500	AT2G17500		Auxin efflux carrier family protein;(source:Araport11)	NULL	Auxin efflux carrier family protein	PILS5	3.04503	3.51476e-15	1.74682	2.06615e-18
AT2G17670	AT2G17670		Tetratricopeptide repeat (TPR)-like superfamily protein;(source:Araport11)	NULL	Tetratricopeptide repeat (TPR)-like superfamily protein		1.2863	3.92525e-10	1.19321	6.14376e-14
AT2G17710	AT2G17710		Big1;(source:Araport11)	NULL	NULL		-1.44801	0.00488055	-1.87797	0.000211802
AT2G17740	AT2G17740		Cysteine/Histidine-rich C1 domain family protein;(source:Araport11)	VACUOLELESS GAMETOPHYTES (VLG) as a DC1 domain containing protein that is found in the endomembrane system. It is essential for both female and male gametophyte development.	Cysteine/Histidine-rich C1 domain family protein	VLG	2.62167	2.11696e-07	2.86591	6.33586e-06
AT2G17780	MCA2	mid1-complementing activity 2	PLAC8 family protein;(source:Araport11)	Encodes a mechanosensitive channel candidate MCA2. The three-dimensional structure of MCA2 was reconstructed and appears to comprise a small transmembrane region and large cytoplasmic region.	PLAC8 family protein	MCA2	-1.27192	1.66757e-07	-0.618521	0.000459342
AT2G17900	SDG37	SET domain group 37	SET domain group 37;(source:Araport11)	Homology Subgroup S-ET - Protein containing an interrupted SET domain.	SET domain group 37	ASHR1, SDG37	3.17289	6.42085e-25	1.09601	4.96322e-07
AT2G18190	AT2G18190		P-loop containing nucleoside triphosphate hydrolases superfamily protein;(source:Araport11)	NULL	P-loop containing nucleoside triphosphate hydrolases superfamily protein		3.62888	0.0113476	5.44773	4.58533e-06
AT2G18193	AT2G18193		P-loop containing nucleoside triphosphate hydrolases superfamily protein;(source:Araport11)	NULL	P-loop containing nucleoside triphosphate hydrolases superfamily protein		3.99631	3.28126e-55	4.92601	5.04629e-116
AT2G18300	HBI1	HOMOLOG OF BEE2 INTERACTING WITH IBH 1	basic helix-loop-helix (bHLH) DNA-binding superfamily protein;(source:Araport11)	DNA-binding bHLH protein involved in positive regulation of cell elongation and proliferation and, negative control of plant immunity.One component of PRE-IBH1-HBI1 tripartite module.	basic helix-loop-helix (bHLH) DNA-binding superfamily protein	HBI1	-1.03144	0.00106721	-0.913325	1.84192e-05
AT2G18328	RL4	RAD-like 4	RAD-like 4;(source:Araport11)	NULL	RAD-like 4	ATRL4, RL4	-2.09143	1.41171e-11	-1.41753	5.76428e-10
AT2G18370	AT2G18370		Bifunctional inhibitor/lipid-transfer protein/seed storage 2S albumin superfamily protein;(source:Araport11)	Predicted to encode a PR (pathogenesis-related) protein. Belongs to the lipid transfer protein (PR-14) family with the following members: At2g38540/LTP1, At2g38530/LTP2, At5g59320/LTP3, At5g59310/LTP4, At3g51600/LTP5, At3g08770/LTP6, At2g15050/LTP7, At2g18370/LTP8, At2g15325/LTP9, At5g01870/LTP10, At4g33355/LTP11, At3g51590/LTP12, At5g44265/LTP13, At5g62065/LTP14, At4g08530/LTP15.	Bifunctional inhibitor/lipid-transfer protein/seed storage 2S albumin superfamily protein		3.98483	0.0362192	3.45607	0.102121
AT2G18480	AT2G18480		Major facilitator superfamily protein;(source:Araport11)	NULL	Major facilitator superfamily protein		-2.51671	0.000678298	-0.509395	0.727594
AT2G18510	emb2444	embryo defective 2444	RNA-binding (RRM/RBD/RNP motifs) family protein;(source:Araport11)	Essential gene (embryo lethal) that is similar to component of splicosome. Regulates embryonic pattern formation through Pol II-Mediated transcription of WOX2 an PIN7 (DOI:10.1016/j.isci.2019.09.004). JANUS positively regulates PLT1 expression in the root meristem by recruiting RNA polymerase II (Pol II) to PLT1 and by interacting with PLT1. Nuclear accumulation of JANUS in root meristem depends …	RNA-binding (RRM/RBD/RNP motifs) family protein	EMB2444, JANUS	1.15603	1.12042e-08	0.564721	4.72375e-05
AT2G18720	AT2G18720		Translation elongation factor EF1A/initiation factor IF2gamma family protein;(source:Araport11)	NULL	Translation elongation factor EF1A/initiation factor IF2gamma family protein		2.9194	0.00143324	2.16235	0.0915784
AT2G18890	AT2G18890		Protein kinase superfamily protein;(source:Araport11)	RLCK VI_A class kinase which activity is regulated by Rho-of-plants (ROP) GTPases. Controls seedling and plant growth in parallel with gibberrellin.	Protein kinase superfamily protein	RLCK VI_A2	-1.07499	0.00459264	-0.383295	0.224318
AT2G18900	AT2G18900		Transducin/WD40 repeat-like superfamily protein;(source:Araport11)	NULL	Transducin/WD40 repeat-like superfamily protein		1.4738	1.50555e-13	1.06226	2.64702e-11
AT2G18950	HPT1	homogentisate phytyltransferase 1	homogentisate phytyltransferase 1;(source:Araport11)	Encodes homogentisate phytyltransferase involved in tocopherol biosynthesis. Has impact on seed longevity and plays a role in the adaptation to low temperature stress, notably phloem loading.	homogentisate phytyltransferase 1	ATHPT, HPT1, TPT1, VTE2	1.10976	1.55622e-07	0.168202	0.631268
AT2G18969	AT2G18969		transcription factor/transcription regulator;(source:Araport11)	Encodes a atypical member of the bHLH (basic helix-loop-helix) family transcriptional factors.	NULL	HLH3	-3.31566	0.000101704	-0.425607	0.577584
AT2G19190	FRK1	FLG22-induced receptor-like kinase 1	FLG22-induced receptor-like kinase 1;(source:Araport11)	Encodes a receptor-like protein kinase that is involved in early defense signaling. Expression of this gene is strongly induced during leaf senescence. It is a target of the transcription factor AtWRKY6.	FLG22-induced receptor-like kinase 1	FRK1, SIRK	1.01641	0.0186562	2.51709	3.44982e-08
AT2G19310	AT2G19310		HSP20-like chaperones superfamily protein;(source:Araport11)	NULL	HSP20-like chaperones superfamily protein	HSP18.5	1.38	1.36163e-07	-0.00166508	0.9898
AT2G19450	TAG1	TRIACYLGLYCEROL BIOSYNTHESIS DEFECT 1	membrane bound O-acyl transferase (MBOAT) family protein;(source:Araport11)	Encodes Acyl-CoA:diacylglycerol acyltransferase (DGAT) catalyzes the final step of the triacylglycerol synthesis pathway. An insertion mutation in the TAG1 gene results in altered lipid phenotype. Role in senescence and seed development. Its preferred substrate is linolenoyl-CoA (C18:3-CoA).	membrane bound O-acyl transferase (MBOAT) family protein	ABX45, AS11, ATDGAT, AtDGAT1, DGAT1, RDS1, TAG1	1.47208	5.05341e-08	0.547809	0.0215658
AT2G19590	ACO1	ACC oxidase 1	ACC oxidase 1;(source:Araport11)	encodes a protein whose sequence is similar to 1-aminocyclopropane-1-carboxylate oxidase	ACC oxidase 1	ACO1, ATACO1	-3.40299	0.00986016	-0.765124	0.514731
AT2G19620	NDL3	N-MYC downregulated-like 3	N-MYC downregulated-like 3;(source:Araport11)	Plays a role in dehydration stress response.	N-MYC downregulated-like 3	NDL3	-1.11146	3.96518e-08	-0.737307	0.000105091
AT2G19670	PRMT1A	protein arginine methyltransferase 1A	protein arginine methyltransferase 1A;(source:Araport11)	NULL	protein arginine methyltransferase 1A	ATPRMT1A, PRMT1A	1.18896	0.00018502	0.885454	0.00231277
AT2G19800	MIOX2	myo-inositol oxygenase 2	myo-inositol oxygenase 2;(source:Araport11)	Encodes a myo-inositol oxygenase family gene.	myo-inositol oxygenase 2	MIOX2	2.13871	3.66594e-05	2.02221	0.000722574
AT2G19870	AT2G19870		tRNA/rRNA methyltransferase (SpoU) family protein;(source:Araport11)	NULL	tRNA/rRNA methyltransferase (SpoU) family protein		1.01128	0.000474444	0.737349	0.00244454
AT2G20260	PSAE-2	photosystem I subunit E-2	photosystem I subunit E-2;(source:Araport11)	Encodes subunit E of photosystem I. The mRNA is cell-to-cell mobile.	photosystem I subunit E-2	PSAE-2	-1.38738	1.68679e-07	-0.451242	0.00694857
AT2G20340	AAS	aromatic aldehyde synthase	Pyridoxal phosphate (PLP)-dependent transferases superfamily protein;(source:Araport11)	Encodes an aromatic aldehyde synthase (AtAAS), which catalyzes the in vitro conversion of phenylalanine and 3,4-dihydroxy-L-phenylalanine to phenylacetaldehyde and dopaldehyde, respectively. The mRNA is cell-to-cell mobile.	Pyridoxal phosphate (PLP)-dependent transferases superfamily protein	AAS, AtAAS	1.04911	3.79937e-07	0.994209	9.54004e-05
AT2G20550	AT2G20550		HSP40/DnaJ peptide-binding protein;(source:Araport11)	NULL	HSP40/DnaJ peptide-binding protein		-1.11404	2.75362e-05	-0.796075	4.22854e-05
AT2G20560	AT2G20560		DNAJ heat shock family protein;(source:Araport11)	NULL	DNAJ heat shock family protein	DNAJ	3.74981	2.50385e-15	0.5242	0.0862062
AT2G20720	AT2G20720		Pentatricopeptide repeat (PPR) superfamily protein;(source:Araport11)	NULL	Pentatricopeptide repeat (PPR) superfamily protein		2.00616	1.21796e-28	2.95816	9.2542e-44
AT2G20750	EXPB1	expansin B1	expansin B1;(source:Araport11)	member of BETA-EXPANSINS. Naming convention from the Expansin Working Group (Kende et al, 2004. Plant Mol Bio)	expansin B1	ATEXPB1, ATHEXP BETA 1.5, EXPB1	-3.35135	7.33725e-05	-2.11222	0.00533033
AT2G20800	NDB4	NAD(P)H dehydrogenase B4	NAD(P)H dehydrogenase B4;(source:Araport11)	NULL	NAD(P)H dehydrogenase B4	NDB4	4.1908	3.1317e-06	5.47041	3.73862e-11
AT2G20835	AT2G20835		hypothetical protein;(source:Araport11)	NULL	NULL		-1.68706	0.00616563	-0.838468	0.168438
AT2G20875	EPF1	EPIDERMAL PATTERNING FACTOR 1	epidermal patterning factor 1;(source:Araport11)	Encodes a secretory peptide EPF1 involved in stomatal development. EPF1 is related to EPF2 which controls asymmetric cell divisions during stomatal devlopment. Its transcript levels change after inducing MUTE expression in a mute background.	epidermal patterning factor 1	atEPF1, EPF1	-1.53147	0.0206898	-0.670572	0.12382
AT2G20880	ERF53	ERF domain 53	Integrase-type DNA-binding superfamily protein;(source:Araport11)	Encodes ERF53, a drought-induced transcription factor. Belongs to the AP2/ERF superfamily, and has a highly conserved AP2 domain. Regulates drought-responsive gene expressions by binding to the GCC box and/or dehydration-responsive element (DRE) in the promoter of downstream genes. Overexpression of AtERF53 driven by the CaMV35S promoter resulted in an unstable drought-tolerant phenotype in T2 tr…	Integrase-type DNA-binding superfamily protein	AtERF53, ERF53	2.79694	2.23952e-13	1.88049	9.58621e-07
AT2G20980	MCM10	minichromosome maintenance 10	minichromosome maintenance 10;(source:Araport11)	Similar to MCM10, which in other organism was shown to be involved in the initiation of DNA replication.	minichromosome maintenance 10	MCM10	-2.35709	0.000138921	0.735033	0.0821058
AT2G21210	AT2G21210		SAUR-like auxin-responsive protein family;(source:Araport11)	Putative auxin-regulated protein whose expression is downregulated in response to chitin oligomers.	SAUR-like auxin-responsive protein family	SAUR6	-1.11967	2.99945e-06	-0.999836	1.16032e-05
AT2G21260	AT2G21260		NAD(P)-linked oxidoreductase superfamily protein;(source:Araport11)	NULL	NAD(P)-linked oxidoreductase superfamily protein		-2.00402	0.00260306	-3.74232	7.97794e-05
AT2G21280	SULA		NAD(P)-binding Rossmann-fold superfamily protein;(source:Araport11)	A nuclear-encoded, plastid-targeted protein (AtSulA) whose overexpression causes severe yet stochastic plastid (shown in chloroplasts and leucoplasts) division defects. The protein does not appear to interact with either AtFtsZ proteins when studied in a yeast two-hybrid system.	NAD(P)-binding Rossmann-fold superfamily protein	ATSULA, GC1, SULA	-1.12642	1.85187e-08	-0.501415	0.000405557
AT2G21330	FBA1	fructose-bisphosphate aldolase 1	fructose-bisphosphate aldolase 1;(source:Araport11)	Plastid isoform of fructose-bisphosphate aldolase 1. This is one of three plastid isoforms and arose with FBA2, from a recent duplication. Functions in carbon fixation via Calvin?Benson?Bassham cycle.	fructose-bisphosphate aldolase 1	AtFBA1, FBA1	-1.07195	1.3621e-05	-1.02776	3.38751e-09
AT2G21430	AT2G21430		Papain family cysteine protease;(source:Araport11)	NULL	Papain family cysteine protease		1.53155	3.7515e-06	1.05554	0.00255229
AT2G21550	AT2G21550		Bifunctional dihydrofolate reductase/thymidylate synthase;(source:Araport11)	One of three DRTS genes, this is the most divergent one.THY3/DRTS3 is preferentially expressed in the shoot apex, stipules and root caps.	Bifunctional dihydrofolate reductase/thymidylate synthase	DHFR-TS3, DRTS3	-1.71839	2.57554e-05	-0.796848	0.0242318
AT2G21590	APL4		Glucose-1-phosphate adenylyltransferase family protein;(source:Araport11)	Encodes the large subunit of ADP-glucose pyrophosphorylase, the enzyme which catalyzes the first and limiting step in starch biosynthesis. The large subunit plays a regulatory role whereas the small subunit (ApS) is the catalytic isoform. Four isoforms of the large subunit (ApL1-4) have been described.	Glucose-1-phosphate adenylyltransferase family protein	APL4	-1.78938	1.43925e-07	-1.5373	7.66261e-06
AT2G21640	AT2G21640		marker for oxidative stress response protein;(source:Araport11)	Encodes a protein of unknown function that is a marker for oxidative stress response.Expression in rosette leaves is activated by high concentration of boron.	NULL		3.85385	8.67716e-48	3.26729	1.32471e-77
AT2G21650	MEE3	MATERNAL EFFECT EMBRYO ARREST 3	Homeodomain-like superfamily protein;(source:Araport11)	RSM1 is a member of a small sub-family of single MYB transcription factors. Analysis of overexpressin lines indicate its involvement during early morphogenesis.	Homeodomain-like superfamily protein	ATRL2, MEE3, RSM1	-3.78605	3.07007e-23	-2.73976	1.03153e-16
AT2G21770	CESA9	cellulose synthase A9	cellulose synthase A9;(source:Araport11)	cellulose synthase, related to CESA6.	cellulose synthase A9	CESA09, CESA9	-1.5031	0.0451479	-0.428138	0.613782
AT2G22122	AT2G22122		hypothetical protein;(source:Araport11)	NULL	NULL		-1.02018	1.72918e-06	-1.05759	2.79359e-07
AT2G22170	PLAT2	PLAT domain protein 2	Lipase/lipooxygenase, PLAT/LH2 family protein;(source:Araport11)	NULL	Lipase/lipooxygenase, PLAT/LH2 family protein	PLAT2	-1.04284	0.0442582	-0.179271	0.803655
AT2G22190	TPPE	trehalose-6-phosphate phosphatase E	Haloacid dehalogenase-like hydrolase (HAD) superfamily protein;(source:Araport11)	NULL	Haloacid dehalogenase-like hydrolase (HAD) superfamily protein	TPPE	-1.26406	1.22855e-09	-0.941927	5.18184e-10
AT2G22200	AT2G22200		Integrase-type DNA-binding superfamily protein;(source:Araport11)	encodes a member of the DREB subfamily A-6 of ERF/AP2 transcription factor family. The protein contains one AP2 domain. There are 8 members in this subfamily including RAP2.4.	Integrase-type DNA-binding superfamily protein	ERF56	-1.87777	0.00231066	-0.759648	0.338605
AT2G22230	AT2G22230		Thioesterase superfamily protein;(source:Araport11)	NULL	Thioesterase superfamily protein		-1.09618	3.33004e-05	-0.290328	0.381499
AT2G22260	ALKBH2	homolog of E. coli alkB	oxidoreductase, 2OG-Fe(II) oxygenase family protein;(source:Araport11)	Encodes a homolog of the E. coli AlkB gene, whose protein product is a DNA repair enzyme important in reversing methylation damage.	oxidoreductase, 2OG-Fe(II) oxygenase family protein	ALKBH2	-1.26953	0.00289417	-0.422443	0.361146
AT2G22470	AGP2	arabinogalactan protein 2	arabinogalactan protein 2;(source:Araport11)	Encodes arabinogalactan-protein (AGP2).	arabinogalactan protein 2	AGP2, ATAGP2	5.13827	4.17355e-21	1.94079	4.50576e-08
AT2G22560	NET2D	Networked 2D	Kinase interacting (KIP1-like) family protein;(source:Araport11)	NULL	Kinase interacting (KIP1-like) family protein	NET2D	1.22938	0.000368995	0.453124	0.11667
AT2G22610	AT2G22610		Di-glucose binding protein with Kinesin motor domain-containing protein;(source:Araport11)	Malectin domain kinesin. Possible role in cell division, with a possible secondary function in the nuclei.	Di-glucose binding protein with Kinesin motor domain	MDKIN2	-2.30272	0.000212853	-0.832937	0.187633
AT2G22670	IAA8	indoleacetic acid-induced protein 8	indoleacetic acid-induced protein 8;(source:Araport11)	Encodes a transcriptional repressor of the auxin response that is auxin inducible and is involved in lateral root formation. The mRNA is cell-to-cell mobile.	indoleacetic acid-induced protein 8	IAA8	-1.26061	9.66713e-08	-0.682166	3.91993e-05
AT2G22760	AT2G22760		basic helix-loop-helix (bHLH) DNA-binding superfamily protein;(source:Araport11)	NULL	basic helix-loop-helix (bHLH) DNA-binding superfamily protein		1.7171	0.0490433	1.30542	0.0185158
AT2G22770	NAI1		basic helix-loop-helix (bHLH) DNA-binding superfamily protein;(source:Araport11)	Regulates the development of ER bodies. also involves in response to the endophytic fungus Piriformospora indica.	basic helix-loop-helix (bHLH) DNA-binding superfamily protein	NAI1	1.25034	0.000798701	1.00005	0.04078
AT2G22810	ACS4	1-aminocyclopropane-1-carboxylate synthase 4	1-aminocyclopropane-1-carboxylate synthase 4;(source:Araport11)	key regulatory enzyme in the biosynthesis of the plant hormone ethylene. ACS4 is specifically induced by indoleacetic acid (IAA).	1-aminocyclopropane-1-carboxylate synthase 4	ACC4, ACS4, ATACS4	-2.93099	8.52373e-08	-1.41065	0.00156595
AT2G22830	SQE2	squalene epoxidase 2	squalene epoxidase 2;(source:Araport11)	NULL	squalene epoxidase 2	SQE2	-1.01667	3.48425e-08	-0.558657	0.00753683
AT2G22860	PSK2	phytosulfokine 2 precursor	phytosulfokine 2 precursor;(source:Araport11)	Phytosulfokine 2 precursor, coding for a unique plant peptide growth factor. The mRNA is cell-to-cell mobile.	phytosulfokine 2 precursor	ATPSK2, PSK2	1.28243	0.0113316	0.484743	0.380732
AT2G23110	AT2G23110		Late embryogenesis abundant protein, group 6;(source:Araport11)	NULL	Late embryogenesis abundant protein, group 6		4.17361	0.0276454	1.04905	0.888374
AT2G23130	AGP17	arabinogalactan protein 17	arabinogalactan protein 17;(source:Araport11)	AGP17 is a lysine-rich arabinogalactan-protein (AGP) and part of a multi-gene family of glycoproteins with approx. 50 members. It falls into one subclass with AGP18 and AGP19, other lysine-rich AGPs. 84% of its proline residues are hydroxylated to hydroproline and its heavy glycosylation accounts for appr. 69% of the molecular weight. The main glycosyl residues are arabinose (30.1%) and galactose…	arabinogalactan protein 17	AGP17, ATAGP17	1.28511	0.000129149	0.834383	0.112155
AT2G23150	NRAMP3	natural resistance-associated macrophage protein 3	natural resistance-associated macrophage protein 3;(source:Araport11)	Encodes a member of the Nramp2 metal transporter family; like its homolog Atnramp4, localized in vacuolar membrane. Seedlings of double mutant, atnramp3-1 atnramp4-1, were arrested at early germination.	natural resistance-associated macrophage protein 3	ATNRAMP3, NRAMP3	1.59305	2.45911e-14	0.798099	6.55993e-07
AT2G23360	AT2G23360		filament-like protein (DUF869);(source:Araport11)	NULL	Plant protein of unknown function (DUF869)		-1.28564	1.58884e-05	-0.807582	0.00312607
AT2G23910	AT2G23910		NAD(P)-binding Rossmann-fold superfamily protein;(source:Araport11)	NULL	NAD(P)-binding Rossmann-fold superfamily protein		2.66044	1.58605e-06	1.18658	0.114001
AT2G24070	QWRF4	QWRF domain containing 4	QWRF motif protein (DUF566);(source:Araport11)	NULL	Family of unknown function (DUF566)	QWRF4	-1.95908	0.0221655	-0.47985	0.586581
AT2G24090	PRPL35	plastid ribosomal protein L35	Ribosomal protein L35;(source:Araport11)	NULL	Ribosomal protein L35	PRPL35	-1.12635	0.000127668	-0.398761	0.173466
AT2G24120	SCA3	SCABRA 3	DNA/RNA polymerases superfamily protein;(source:Araport11)	NULL	DNA/RNA polymerases superfamily protein	PDE319, SCA3	1.2897	1.67723e-07	0.449729	0.0515574
AT2G24170	AT2G24170		Endomembrane protein 70 protein family;(source:Araport11)	NULL	Endomembrane protein 70 protein family		-1.08506	0.00504205	0.22084	0.557499
AT2G24210	TPS10	terpene synthase 10	terpene synthase 10;(source:Araport11)	NULL	terpene synthase 10	TPS10	3.19389	2.31568e-08	4.0493	6.34906e-14
AT2G24450	FLA3	FASCICLIN-like arabinogalactan protein 3 precursor	FASCICLIN-like arabinogalactan protein 3 precursor;(source:Araport11)	Fasciclin-like arabinogalactan protein. Possibly involved in embryogenesis and seed development.	FASCICLIN-like arabinogalactan protein 3 precursor	FLA3	4.2938	0.0452853	0.471976	0.936817
AT2G24500	FZF		Zinc finger protein 622;(source:Araport11)	Encodes a C2H2 zinc finger protein FZF. Involved in cold regulated rRNA processing and the accumulation of CBF protein. Cytosolic ribosomal 60S-biogenesis factor.	Zinc finger protein 622	FZF, REIL2, STCH4	1.07243	2.77663e-08	0.640743	1.72817e-12
AT2G24560	AT2G24560		GDSL-like Lipase/Acylhydrolase family protein;(source:Araport11)	GDSL-motif esterase/acyltransferase/lipase. Enzyme group with broad substrate specificity that may catalyze acyltransfer or hydrolase reactions with lipid and non-lipid substrates.	GDSL-like Lipase/Acylhydrolase family protein	GGL15	2.26929	0.0119957	2.53832	0.00465771
AT2G24600	AT2G24600		Ankyrin repeat family protein;(source:Araport11)	NULL	Ankyrin repeat family protein		-1.78448	0.00436058	-1.40306	0.0189399
AT2G24645	AT2G24645		Transcriptional factor B3 family protein;(source:Araport11)	NULL	Transcriptional factor B3 family protein		-1.50244	3.93597e-07	-0.597193	0.0130122
AT2G24850	TAT3	tyrosine aminotransferase 3	tyrosine aminotransferase 3;(source:Araport11)	Encodes a tyrosine aminotransferase that is responsive to treatment with jasmonic acid.	tyrosine aminotransferase 3	TAT, TAT3	1.70181	1.31738e-08	3.55435	1.62939e-22
AT2G25060	ENODL14	early nodulin-like protein 14	early nodulin-like protein 14;(source:Araport11)	NULL	early nodulin-like protein 14	AtENODL14, ENODL14	-1.8947	0.00942849	-0.14332	0.923851
AT2G25090	CIPK16	CBL-interacting protein kinase 16	CBL-interacting protein kinase 16;(source:Araport11)	Encodes a member of the SNF1-related kinase (SnRK) gene family (SnRK3.18), which has also been reported as a member of the CBL-interacting protein kinases (CIPK16) and is involved in salinity tolerance.	CBL-interacting protein kinase 16	AtCIPK16, CIPK16, SnRK3.18	1.46793	0.00470984	-0.908858	0.209953
AT2G25140	CLPB4	casein lytic proteinase B4	casein lytic proteinase B4;(source:Araport11)	Encodes ClpB4, which belongs to the Casein lytic proteinase/heat shock protein 100 (Clp/Hsp100) family. Targeted to the mitochondrion, also referred to as ClpB-m. Transcripts of ClpB4 accumulate dramatically at high temperatures, suggesting that it may be involved in response to heat stress.	casein lytic proteinase B4	CLPB-M, CLPB4, HSP98.7	1.94759	8.08783e-12	0.611775	1.21876e-07
AT2G25270	AT2G25270		transmembrane protein;(source:Araport11)	NULL	NULL		-1.12485	0.0165334	-0.496146	0.464307
AT2G25450	AT2G25450		2-oxoglutarate (2OG) and Fe(II)-dependent oxygenase superfamily protein;(source:Araport11)	Encodes a 2-oxoacid-dependent dioxygenase involved in the production of 2-hydroxybut-3-enyl glucosinolate.	2-oxoglutarate (2OG) and Fe(II)-dependent oxygenase superfamily protein	GSL-OH	2.07575	0.000983524	-0.0651488	0.945457
AT2G25480	AT2G25480		TPX2 (targeting protein for Xklp2) protein family;(source:Araport11)	NULL	TPX2 (targeting protein for Xklp2) protein family		-1.18834	7.31905e-06	-0.762834	0.000116199
AT2G25620	DBP1	DNA-binding protein phosphatase 1	DNA-binding protein phosphatase 1;(source:Araport11)	Encodes DBP1, a member of the DBP factors (DNA-binding protein phosphatases) featuring sequence-specific DNA-binding and protein phosphatase activity. DBP1 is involved in plant-potyvirus interactions. Loss-of-function of DBP1 renders resistance to potyviruses. Negatively regulates drought and┬ásalt tolerance through┬áaltering leaf surface permeability.	DNA-binding protein phosphatase 1	AtDBP1, DBP1	1.43368	2.7758e-05	0.476977	0.0303383
AT2G25810	TIP4;1	tonoplast intrinsic protein 4;1	tonoplast intrinsic protein 4;(source:Araport11)	NULL	tonoplast intrinsic protein 4;1	TIP4;1	1.43935	0.010448	2.38829	0.00323003
AT2G25880	AUR2	ataurora2	ataurora2;(source:Araport11)	Encodes a member of a family of Ser/Thr kinases whose activities peak during cell division. Transcripts are abundant in tissues rich in dividing cells like roots and flowers but are low or absent in fully expanded leaves and stems. In interphase cells, the protein is predominantly nuclear. During mitosis, the protein associates with plant-specific cytoskeletal structures (preprophase band, phragm…	ataurora2	AtAUR2, AUR2	-1.79194	0.0394072	-0.451306	0.638536
AT2G26010	PDF1.3	plant defensin 1.3	plant defensin 1.3;(source:Araport11)	Predicted to encode a PR (pathogenesis-related) protein. Belongs to the plant defensin (PDF) family with the following members: At1g75830/PDF1.1, At5g44420/PDF1.2a, At2g26020/PDF1.2b, At5g44430/PDF1.2c, At2g26010/PDF1.3, At1g19610/PDF1.4, At1g55010/PDF1.5, At2g02120/PDF2.1, At2g02100/PDF2.2, At2g02130/PDF2.3, At1g61070/PDF2.4, At5g63660/PDF2.5, At2g02140/PDF2.6, At5g38330/PDF3.1 and At4g30070/PDF…	plant defensin 1.3	PDF1.3	-4.57689	0.00348231	-3.39497	0.0243018
AT2G26020	PDF1.2b	plant defensin 1.2b	plant defensin 1.2b;(source:Araport11)	Predicted to encode a PR (pathogenesis-related) protein. Belongs to the plant defensin (PDF) family with the following members: At1g75830/PDF1.1, At5g44420/PDF1.2a, At2g26020/PDF1.2b, At5g44430/PDF1.2c, At2g26010/PDF1.3, At1g19610/PDF1.4, At1g55010/PDF1.5, At2g02120/PDF2.1, At2g02100/PDF2.2, At2g02130/PDF2.3, At1g61070/PDF2.4, At5g63660/PDF2.5, At2g02140/PDF2.6, At5g38330/PDF3.1 and At4g30070/PDF…	plant defensin 1.2b	PDF1.2b	-2.99176	0.0254095	-1.9686	0.14949
AT2G26150	HSFA2	heat shock transcription factor A2	heat shock transcription factor A2;(source:Araport11)	member of Heat Stress Transcription Factor (Hsf) family. Involved in response to misfolded protein accumulation in the cytosol. Regulated by alternative splicing and non-sense-mediated decay.	heat shock transcription factor A2	ATHSFA2, HSFA2	5.23874	9.10985e-20	1.28852	0.000364463
AT2G26190	AT2G26190		calmodulin-binding family protein;(source:Araport11)	IQM4 is a plastid localized, Ca2+ independent calmodulin binding protein that is involved in promoting seed dormancy.	calmodulin-binding family protein	IQM4	-2.02704	4.7609e-08	-1.16695	0.0043112
AT2G26240	AT2G26240		Transmembrane proteins 14C;(source:Araport11)	NULL	Transmembrane proteins 14C		-1.01776	4.26526e-06	0.00551395	0.985032
AT2G26290	ARSK1	root-specific kinase 1	root-specific kinase 1;(source:Araport11)	NULL	root-specific kinase 1	ARSK1, PBL12	3.99249	0.000607361	3.10556	0.0213724
AT2G26330	ER	ERECTA	Leucine-rich receptor-like protein kinase family protein;(source:Araport11)	Homologous to receptor protein kinases. Involved in specification of organs originating from the shoot apical meristem. Contains a cytoplasmic protein kinase catalytic domain, a transmembrane region, and an extracellular leucine-rich repeat. ER has been identified as a quantitative trait locus for transpiration efficiency by influencing epidermal and mesophyll development, stomatal density and po…	Leucine-rich receptor-like protein kinase family protein	ER, QRP1	-1.11007	3.12623e-06	-0.594474	0.00105499
AT2G26690	AT2G26690		Major facilitator superfamily protein;(source:Araport11)	NULL	Major facilitator superfamily protein	AtNPF6.2, NPF6.2	1.07757	4.59917e-12	0.388285	0.134642
AT2G26760	CYCB1;4	Cyclin B1;4	Cyclin B1;(source:Araport11)	NULL	Cyclin B1;4	CYCB1;4	-2.43299	0.0119488	-0.539407	0.574347
AT2G27040	AGO4	ARGONAUTE 4	Argonaute family protein;(source:Araport11)	AGO4 is a member of a class of PAZ/PIWI domain containing proteins involved in siRNA mediated gene silencing.Loss of function mutations have reduced site specific CpNpG and CpHpH methylation, abnormal ovule/megagametophyte develoment and increased susceptibility to bacterial pathogens including Tobacco rattle virus.	Argonaute family protein	AGO4, OCP11	-1.10213	5.86856e-05	-0.775513	0.0040579
AT2G27420	AT2G27420		Cysteine proteinases superfamily protein;(source:Araport11)	NULL	Cysteine proteinases superfamily protein		-2.14409	0.000528966	-2.45452	1.23651e-05
AT2G27430	AT2G27430		ARM repeat superfamily protein;(source:Araport11)	NULL	ARM repeat superfamily protein		1.22267	0.000192516	0.619152	0.0535178
AT2G27505	AT2G27505		FBD-like domain family protein;(source:Araport11)	NULL	FBD-like domain family protein		5.48567	1.94155e-05	4.60528	0.00023209
AT2G27550	ATC	centroradialis	centroradiali;(source:Araport11)	encodes a protein similar to TFL1. overexpression leads to similar phenotype as TFL1 overexpression. expressed specifically in the hypocotyl and null mutation does not result in phenotypes exhibited by TFL1 null mutations. It acts non-cell autonomously to inhibit floral initiation.	centroradialis	ATC	3.45052	0.0268987	0.88572	0.822404
AT2G27630	AT2G27630		Ubiquitin carboxyl-terminal hydrolase-related protein;(source:Araport11)	NULL	Ubiquitin carboxyl-terminal hydrolase-related protein		2.75539	0.00924644	1.19825	0.588352
AT2G27660	AT2G27660		Cysteine/Histidine-rich C1 domain family protein;(source:Araport11)	NULL	Cysteine/Histidine-rich C1 domain family protein		-1.15553	0.0404047	-0.525362	0.460044
AT2G27680	AT2G27680		NAD(P)-linked oxidoreductase superfamily protein;(source:Araport11)	Oxidoreductase located in chloroplast.	NAD(P)-linked oxidoreductase superfamily protein		-1.12728	7.24969e-07	-0.483188	0.00946233
AT2G27920	SCPL51	serine carboxypeptidase-like 51	serine carboxypeptidase-like 51;(source:Araport11)	NULL	serine carboxypeptidase-like 51	SCPL51	-1.03712	3.34256e-05	-0.467985	8.10612e-05
AT2G28050	AT2G28050		Pentatricopeptide repeat (PPR) superfamily protein;(source:Araport11)	Encodes a relatively short regular p-class pentatricopeptide repeat protein comprising seven canonical p repeats and a single short s repeat that is necessary for the 5'-processing and stability of nad2 mRNA in mitochondria.	Pentatricopeptide repeat (PPR) superfamily protein	RPF7	-1.35014	0.00348795	-0.512069	0.348849
AT2G28110	FRA8	FRAGILE FIBER 8	Exostosin family protein;(source:Araport11)	Homolog to AT5G22940, a member of glycosyltransferase family 47 that is involved in secondary cell wall biosynthesis. It exhibits high sequence similarity to tobacco (Nicotiana plumbaginifolia) pectin glucuronyltransferase. Protein has a domain that shares significant similarity with the pfam03016 domain. It is expressed specifically in developing vessels and fiber cells, and FRA8 is targeted to …	Exostosin family protein	FRA8, IRX7	1.23177	0.0226877	-1.08735	0.0808696
AT2G28120	AT2G28120		Major facilitator superfamily protein;(source:Araport11)	NULL	Major facilitator superfamily protein	OTU1	1.61225	7.2509e-10	0.958809	0.0033439
AT2G28160	FRU	FER-like regulator of iron uptake	FER-like regulator of iron uptake;(source:Araport11)	Encodes a putative transcription factor that regulates iron uptake responses. mRNA is detected in the outer cell layers of the root and accumulates in response to iron deficiency. The expression of many iron-regulated genes is dependent on FIT1. It specifically regulates FRO2 at the level of mRNA accumulation and IRT1 at the level of protein accumulation.Similar to FER in tomato and is a regulato…	FER-like regulator of iron uptake	ATBHLH029, ATBHLH29, ATFIT1, BHLH029, FIT, FIT1, FRU	-1.07291	0.000120906	0.229033	0.480977
AT2G28250	NCRK		Protein kinase superfamily protein;(source:Araport11)	NULL	Protein kinase superfamily protein	NCRK	-1.84624	6.81265e-10	-0.878009	0.0192381
AT2G28620	AT2G28620		P-loop containing nucleoside triphosphate hydrolases superfamily protein;(source:Araport11)	Mutants have radially swollen roots but do not exhibit defects in abundance or orientation of cortical microtubules, nor are microfibrils reduced. Cellulose synthesis is also unchanged with respect to wild type. There is a disruption in the normal pattern of cell wall placement.	P-loop containing nucleoside triphosphate hydrolases superfamily protein	RSW7	-1.85529	0.00258457	-0.09594	0.929341
AT2G28630	KCS12	3-ketoacyl-CoA synthase 12	3-ketoacyl-CoA synthase 12;(source:Araport11)	Encodes KCS12, a member of the 3-ketoacyl-CoA synthase family involved in the biosynthesis of VLCFA (very long chain fatty acids).	3-ketoacyl-CoA synthase 12	KCS12	-1.35917	0.000120162	-0.813006	0.0163782
AT2G28650	EXO70H8	exocyst subunit exo70 family protein H8	exocyst subunit exo70 family protein H8;(source:Araport11)	A member of EXO70 gene family, putative exocyst subunits, conserved in land plants. Arabidopsis thaliana contains 23 putative EXO70 genes, which can be classified into eight clusters on the phylogenetic tree.	exocyst subunit exo70 family protein H8	ATEXO70H8, EXO70H8	1.40283	0.00580397	0.391499	0.559431
AT2G28710	AT2G28710		C2H2-type zinc finger family protein;(source:Araport11)	NULL	C2H2-type zinc finger family protein		1.55063	0.0126348	1.02175	0.177743
AT2G28740	HIS4	histone H4	histone H4;(source:Araport11)	histone 4	histone H4	HIS4	-1.15331	4.15462e-05	-0.0828935	0.856421
AT2G28830	PUB12	PLANT U-BOX 12	armadillo/beta-catenin repeat protein;(source:Araport11)	Encodes a U-box E3 ubiquitin ligase involved in ubiquitination of pattern recognition receptor FLS2.pub12/pub13 double mutants enhanced chitin-induced ROS production and callose deposition suggesting they function redundantly to negatively regulate immune response to fungal elicitor.	PLANT U-BOX 12	AtPUB12, PUB12	-1.12134	2.61065e-08	-0.828603	1.44582e-05
AT2G28890	PLL4	poltergeist like 4	poltergeist like 4;(source:Araport11)	Encodes a protein phosphatase 2C like gene, similar to POL. Involved in leaf development. Knockout mutants have abnormally shaped leaves.	poltergeist like 4	PLL4	-1.06452	2.36036e-15	-0.216695	0.269925
AT2G28940	AT2G28940		Protein kinase superfamily protein;(source:Araport11)	NULL	Protein kinase superfamily protein	PBL37	-1.4152	9.16355e-08	-0.414594	0.135891
AT2G28950	EXPA6	expansin A6	expansin A6;(source:Araport11)	Encodes an expansin. Naming convention from the Expansin Working Group (Kende et al, 2004. Plant Mol Bio). Involved in the formation of nematode-induced syncytia in roots of Arabidopsis thaliana.	expansin A6	ATEXP6, ATEXPA6, ATHEXP ALPHA 1.8, EXPA6	-1.94835	2.25555e-09	-1.11416	0.000298585
AT2G29150	AT2G29150		NAD(P)-binding Rossmann-fold superfamily protein;(source:Araport11)	NULL	NAD(P)-binding Rossmann-fold superfamily protein		-1.86068	5.70192e-08	-1.41825	1.3096e-05
AT2G29170	AT2G29170		NAD(P)-binding Rossmann-fold superfamily protein;(source:Araport11)	NULL	NAD(P)-binding Rossmann-fold superfamily protein		-1.31313	0.00340556	-1.12706	0.00345199
AT2G29350	SAG13	senescence-associated gene 13	senescence-associated gene 13;(source:Araport11)	Encodes a senescence associated protein required for resistance against fungal pathogens. Negative regulator of defense against bacterial pathogens. Induced by ROS. Required for defense against ROS and fungal pathogens most likely by activating anthocyanin biosynthesis.	senescence-associated gene 13	SAG13	2.55462	6.50738e-08	1.77011	0.000102449
AT2G29440	GSTU6	glutathione S-transferase tau 6	glutathione S-transferase tau 6;(source:Araport11)	Encodes glutathione transferase belonging to the tau class of GSTs. Naming convention according to Wagner et al. (2002).	glutathione S-transferase tau 6	ATGSTU6, GST24, GSTU6	2.51549	6.08182e-12	2.7986	9.01188e-15
AT2G29450	GSTU5	glutathione S-transferase tau 5	glutathione S-transferase tau 5;(source:Araport11)	Encodes a member of the TAU glutathione S-transferase gene family. Gene expression is induced by exposure to auxin, pathogen and herbicides. Naming convention according to Wagner et al. (2002)	glutathione S-transferase tau 5	AT103-1A, ATGSTU1, ATGSTU5, GSTU5	1.85703	1.13069e-09	1.04142	0.000105813
AT2G29460	GSTU4	glutathione S-transferase tau 4	glutathione S-transferase tau 4;(source:Araport11)	Encodes glutathione transferase belonging to the tau class of GSTs. Naming convention according to Wagner et al. (2002). Role in the degradation of H2O2 to water using glutathione as electron donor	glutathione S-transferase tau 4	ATGSTU4, GST22, GSTU4	3.2715	2.29337e-16	3.69568	8.82398e-21
AT2G29470	GSTU3	glutathione S-transferase tau 3	glutathione S-transferase tau 3;(source:Araport11)	Encodes glutathione transferase belonging to the tau class of GSTs. Naming convention according to Wagner et al. (2002).	glutathione S-transferase tau 3	ATGSTU3, GST21, GSTU3	1.94959	0.00109654	2.11258	0.000280373
AT2G29480	GSTU2	glutathione S-transferase tau 2	glutathione S-transferase tau 2;(source:Araport11)	Encodes glutathione transferase belonging to the tau class of GSTs. Naming convention according to Wagner et al. (2002).	glutathione S-transferase tau 2	ATGSTU2, GST20, GSTU2	1.8633	0.0203031	2.31999	0.00157165
AT2G29490	GSTU1	glutathione S-transferase TAU 1	glutathione S-transferase TAU 1;(source:Araport11)	Encodes glutathione transferase belonging to the tau class of GSTs. Naming convention according to Wagner et al. (2002).	glutathione S-transferase TAU 1	ATGSTU1, GST19, GSTU1	1.98825	1.234e-06	1.63445	4.60914e-08
AT2G29500	AT2G29500		HSP20-like chaperones superfamily protein;(source:Araport11)	NULL	HSP20-like chaperones superfamily protein	HSP17.6B	9.08823	8.84562e-80	2.65442	5.2049e-15
AT2G29540	RPC14	RNApolymerase 14 kDa subunit	RNApolymerase 14 kDa subunit;(source:Araport11)	RNA polymerase I(A) and III(C) 14 kDa subunit	RNApolymerase 14 kDa subunit	ATRPAC14, ATRPC14, RPC14	1.38066	2.69353e-13	1.22282	3.27093e-12
AT2G29680	CDC6	cell division control 6	cell division control 6;(source:Araport11)	Encodes cell division control protein 6 (CDC6).	cell division control 6	ATCDC6, CDC6	-1.93816	0.00682718	0.854412	0.107108
AT2G29890	VLN1	villin 1	villin-like 1;(source:Araport11)	Encodes a ubiquitously expressed villin-like protein, whose mRNA may be alternatively processed. Villin belongs to a superfamily of actin binding proteins called the villin/gelsolin family. Animal villins are involved in actin binding. VLN1 protein co-localizes with actin filaments in several assays. VLN1 binds and bundles F-actin in a calcium-independent manner. It does not nucleate, cap or seve…	villin-like 1	ATVLN1, VLN1	-1.33769	0.000356068	-0.483755	0.160982
AT2G29980	FAD3	fatty acid desaturase 3	fatty acid desaturase 3;(source:Araport11)	Endoplasmic reticulum enzyme responsible for the synthesis of 18:3 fatty acids from phospholipids. Uses cytochrome b5 as electron donor.	fatty acid desaturase 3	AtFAD3, FAD3	-1.43309	1.71635e-06	-0.412019	0.0363662
AT2G29995	AT2G29995		PSY3-like protein;(source:Araport11)	NULL	NULL		1.16875	2.06623e-08	0.467647	0.119412
AT2G30140	UGT87A2	UDP-glucosyl transferase 87A2	UDP-Glycosyltransferase superfamily protein;(source:Araport11)	Encodes a putative glycosyltransferase. Regulates flowering time via FLOWERING LOCUS C.	UDP-Glycosyltransferase superfamily protein	UGT87A2	1.1918	8.38457e-05	1.10898	0.00017952
AT2G30360	SIP4	SOS3-interacting protein 4	SOS3-interacting protein 4;(source:Araport11)	Encodes a SOS2-like protein kinase that is a member of the CBL-interacting protein kinase family.Loss of function mutants show a decrease in sensitivity to high pH.Phosphorylates AHA2, a plasma membrane H+ ATPase.This phosphorylation appears to regulate the activity of the proton transporter.	SOS3-interacting protein 4	CIPK11, PKS5, SIP4, SNRK3.22	1.36018	0.0128939	0.54307	0.369982
AT2G30400	OFP2	ovate family protein 2	ovate family protein 2;(source:Araport11)	Part of a transcription repressor complex with OFP1/4?MYB75?KNAT7?BLH6; controls histone deacetylation resulting in xylem vessel cell differentiation.	ovate family protein 2	ATOFP2, OFP2	2.58073	0.0133416	2.74579	0.00293877
AT2G30432	TCL1	TRICHOMELESS1	Homeodomain-like superfamily protein;(source:Araport11)	Encodes TRICHOMELESS1 (TCL1), a single-repeat MYB-type transcription factor that negatively regulates trichome formation by suppressing GL1 (GLABRA1). In a tandem repeat with AT2g30424 and AT2g30420. Natural hypofunctional alleles producing trichome development in fruits and pedicels have been found.	Homeodomain-like superfamily protein	MAU2, TCL1	-3.14828	0.000685442	-2.31914	0.00366143
AT2G30480	AT2G30480		hypothetical protein;(source:Araport11)	NULL	NULL		2.60739	0.00140218	1.31711	0.244044
AT2G30490	C4H	cinnamate-4-hydroxylase	cinnamate-4-hydroxylase;(source:Araport11)	Encodes a cinnamate-4-hydroxylase. Mutations in this gene impact phenylpropanoid metabolism, growth and development.	cinnamate-4-hydroxylase	ATC4H, C4H, CYP73A5, REF3	1.44888	1.82391e-11	0.808231	1.28984e-15
AT2G30570	PSBW	photosystem II reaction center W	photosystem II reaction center W;(source:Araport11)	Encodes PsbW, a protein similar to photosystem II reaction center subunit W. Loss of PsbW destabilizes the supramolecular organization of PSII.	photosystem II reaction center W	PSBW	-1.04292	0.000536338	-0.419406	0.00147358
AT2G30600	AT2G30600		BTB/POZ domain-containing protein;(source:Araport11)	NULL	BTB/POZ domain-containing protein		2.40427	1.01969e-24	1.33739	3.18792e-09
AT2G30615	AT2G30615		F-box/LRR protein;(source:Araport11)	NULL	NULL		1.80923	0.000148198	1.07632	0.0608616
AT2G30695	AT2G30695		bacterial trigger factor;(source:Araport11)	NULL	NULL		-1.07998	8.14317e-07	-0.4758	0.0566473
AT2G30766	AT2G30766		hypothetical protein;(source:Araport11)	Functions in iron homeostasis, activates iron deficiency response genes such as bHLH38, bHLH39, IRT1, and FRO2.	NULL	FEP1, IMA3	-3.49348	7.09199e-12	-4.2949	2.47883e-29
AT2G30790	PSBP-2	photosystem II subunit P-2	photosystem II subunit P-2;(source:Araport11)	Encodes a 23 kD extrinsic protein that is part of photosystem II and participates in the regulation of oxygen evolution.	photosystem II subunit P-2	PSBP-2	-1.38568	0.000274961	-1.4964	0.000155252
AT2G30820	AT2G30820		aspartyl/glutamyl-tRNA(Asn/Gln) amidotransferase subunit;(source:Araport11)	NULL	NULL		-1.81527	1.9115e-05	-1.06126	0.00955105
AT2G30830	AT2G30830		2-oxoglutarate (2OG) and Fe(II)-dependent oxygenase superfamily protein;(source:Araport11)	encodes a protein whose sequence is similar to 2-oxoglutarate-dependent dioxygenase	2-oxoglutarate (2OG) and Fe(II)-dependent oxygenase superfamily protein		2.55904	1.08155e-05	2.66686	1.98396e-07
AT2G30890	AT2G30890		Cytochrome b561/ferric reductase transmembrane protein family;(source:Araport11)	NULL	Cytochrome b561/ferric reductase transmembrane protein family		-1.09851	0.000609556	-0.270551	0.493594
AT2G31020	ORP1A	OSBP(oxysterol binding protein)-related protein 1A	OSBP(oxysterol binding protein)-related protein 1A;(source:Araport11)	NULL	OSBP(oxysterol binding protein)-related protein 1A	ORP1A	-1.10096	0.0373094	0.367002	0.546917
AT2G31180	MYB14	myb domain protein 14	myb domain protein 14;(source:Araport11)	Member of the R2R3 factor gene family.	myb domain protein 14	ATMYB14, MYB14, MYB14AT	1.78262	0.0177599	1.03819	0.318705
AT2G31220	AT2G31220		basic helix-loop-helix (bHLH) DNA-binding superfamily protein;(source:Araport11)	Encodes a bHLH transcription factor that together with bHLH089 and bHLH091 is important for the normal transcriptome of the developing Arabidopsis anther, possibly by forming a feed-forward loop with DYT1.	basic helix-loop-helix (bHLH) DNA-binding superfamily protein	bHLH010	-2.17142	0.0411972	-0.418364	0.71653
AT2G31425	AT2G31425		Plant invertase/pectin methylesterase inhibitor superfamily protein;(source:Araport11)	NULL	Plant invertase/pectin methylesterase inhibitor superfamily protein		4.57721	8.67144e-05	5.34916	1.59725e-06
AT2G31570	GPX2	glutathione peroxidase 2	glutathione peroxidase 2;(source:Araport11)	glutathione peroxidase GPx	glutathione peroxidase 2	ATGPX2, GPX2, GPXL2	1.15819	6.04236e-15	1.03684	8.83384e-09
AT2G31880	SOBIR1	SUPPRESSOR OF BIR1 1	Leucine-rich repeat protein kinase family protein;(source:Araport11)	Encodes a putative leucine rich repeat transmembrane protein that is expressed in response to Pseudomonas syringae. Expression of SRRLK may be required for silencing via lsiRNAs. Regulates cell death and innate immunity.	Leucine-rich repeat protein kinase family protein	EVR, SOBIR1	-1.39185	0.000566053	-0.808738	0.0619546
AT2G31990	AT2G31990		Exostosin family protein;(source:Araport11)	NULL	Exostosin family protein		-1.35988	0.00718509	-1.07633	0.0344745
AT2G32010	CVL1	CVP2 like 1	CVP2 like 1;(source:Araport11)	Encodes an inositol polyphosphate 5ÔÇÖ-phosphatase (5PTase). Mediating phosphoinositide signaling. Involved in establishment of foliar vein patterns.	CVP2 like 1	CVL1	-1.11341	2.37713e-07	-0.725618	4.83073e-10
AT2G32020	AT2G32020		Acyl-CoA N-acyltransferases (NAT) superfamily protein;(source:Araport11)	NULL	Acyl-CoA N-acyltransferases (NAT) superfamily protein		4.82647	8.06924e-23	5.50984	1.33265e-39
AT2G32030	AT2G32030		Acyl-CoA N-acyltransferases (NAT) superfamily protein;(source:Araport11)	NULL	Acyl-CoA N-acyltransferases (NAT) superfamily protein		-1.26009	0.0363405	-0.497986	0.499954
AT2G32120	HSP70T-2	heat-shock protein 70T-2	heat-shock protein 70T-2;(source:Araport11)	NULL	heat-shock protein 70T-2	HSP70-8, HSP70T-2	5.46353	8.53424e-39	1.41321	3.5498e-05
AT2G32150	AT2G32150		Haloacid dehalogenase-like hydrolase (HAD) superfamily protein;(source:Araport11)	Encodes a xanthosine monophosphate (XMP)phosphatase. Dephosphorylates XMP to xanthosine as an initial step in purine nucleotide catabolism.	Haloacid dehalogenase-like hydrolase (HAD) superfamily protein	XMPP	1.22965	4.74713e-10	1.1799	0.000187937
AT2G32190	AT2G32190		cysteine-rich/transmembrane domain A-like protein;(source:Araport11)	NULL	NULL	AthCYSTM4	3.11578	6.53279e-12	2.0984	1.95626e-15
AT2G32200	AT2G32200		cysteine-rich/transmembrane domain A-like protein;(source:Araport11)	NULL	NULL	AthCYSTM5	3.00989	2.06168e-17	3.32367	3.59591e-27
AT2G32210	AT2G32210		cysteine-rich/transmembrane domain A-like protein;(source:Araport11)	NULL	NULL	AthCYSTM6	2.45677	2.92733e-09	1.60303	3.18207e-09
AT2G32500	AT2G32500		Stress responsive alpha-beta barrel domain protein;(source:Araport11)	NULL	Stress responsive alpha-beta barrel domain protein		-1.13502	0.000752843	-0.693775	0.000910096
AT2G32590	EMB2795	EMBRYO DEFECTIVE 2795	condensin complex subunit;(source:Araport11)	NULL	NULL	CAP-H, EMB2795	-1.64505	0.00875826	-0.14789	0.888374
AT2G33020	RLP24	receptor like protein 24	receptor like protein 24;(source:Araport11)	NULL	receptor like protein 24	AtRLP24, RLP24	1.17235	0.000660448	1.47501	0.000100839
AT2G33205	AT2G33205		Serinc-domain containing serine and sphingolipid biosynthesis protein;(source:Araport11)	NULL	Serinc-domain containing serine and sphingolipid biosynthesis protein		-2.44243	0.0330239	-0.368962	0.807035
AT2G33210	HSP60-2	heat shock protein 60-2	heat shock protein 60-2;(source:Araport11)	Involved in the RNA splicing of rpl2 and ccmFC introns in mitochondria.	heat shock protein 60-2	HSP60, HSP60-2	1.12283	6.75616e-07	1.10001	4.74402e-08
AT2G33330	PDLP3	plasmodesmata-located protein 3	plasmodesmata-located protein 3;(source:Araport11)	Encodes a plasmodesmal protein that affects the intercellular movement of molecules through the plasmodesmata. The protein has two DUF26 domains and a single transmembrane domain.	plasmodesmata-located protein 3	PDLP3	-1.29182	0.00110363	-0.559581	0.20651
AT2G33380	RD20	RESPONSIVE TO DESSICATION 20	Caleosin-related family protein;(source:Araport11)	Encodes a calcium binding protein whose mRNA is induced upon treatment with NaCl, ABA and in response to desiccation. mRNA expression under drought conditions is apparent particularly in leaves and flowers. Isoform of caleosin with a role as a peroxygenase involved in oxylipin metabolism during biotic and abiotic stress. Involved in the production of 2-hydroxy-octadecatrienoic acid. The peroxygen…	Caleosin-related family protein	AtCLO3, AtRD20, CLO-3, CLO3, PXG3, RD20	1.90343	3.68896e-20	1.10453	0.000328668
AT2G33450	PRPL28	plastid ribosomal protein L28	Ribosomal L28 family;(source:Araport11)	NULL	Ribosomal L28 family	PRPL28	-1.20938	1.10341e-05	-0.178073	0.5885
AT2G33580	LYK5	LysM-containing receptor-like kinase 5	Protein kinase superfamily protein;(source:Araport11)	Encodes a putative LysM-containing receptor-like kinase. LYK5 is a major chitin receptor and forms a chitin-induced complex with related kinase CERK1. Based on protein sequence alignment analysis, it was determined as a pseudo kinase due to a lack of the ATP-binding P-loop in the kinase domain.	Protein kinase superfamily protein	AtLYK5, LYK5	-1.39038	0.00415568	-0.978687	0.0477268
AT2G33590	CRL1	CCR(Cinnamoyl coA:NADP oxidoreductase)-like 1	NAD(P)-binding Rossmann-fold superfamily protein;(source:Araport11)	Encodes a protein with homology to members of the dihydroflavonol-4-reductase (DFR) superfamily. The expression pattern of AtCRL1 indicates that CRL1 has a role in embryogenesis and seed germination. AtCRL1 is induced by ABA, drought and heat, and is highly expressed in seeds. The mRNA is cell-to-cell mobile.	NAD(P)-binding Rossmann-fold superfamily protein	AtCRL1, CRL1	1.08678	2.42227e-12	0.427134	0.000196462
AT2G33800	EMB3113	EMBRYO DEFECTIVE 3113	Ribosomal protein S5 family protein;(source:Araport11)	Encodes SCABRA1 (SCA1), a nuclear gene encoding a plastid-type ribosomal protein that functions &#8232;as a structural component of the 70S plastid ribosome. The sca1-rps5 allele exhibits defects in plastid 16SrRNA processing and a resulting decrease in accumulation of photosynthetic proteins. Loss-of-function mutations enhance the polarity defects of the as2 mutants.	Ribosomal protein S5 family protein	EMB3113, PRPS5, RPS5, SCA1	-1.16071	4.54838e-06	-0.425305	0.0866253
AT2G33810	SPL3	squamosa promoter binding protein-like 3	squamosa promoter binding protein-like 3;(source:Araport11)	Encodes a member of the SPL (squamosa-promoter binding protein-like)gene family, a novel gene family encoding DNA binding proteins and putative transcription factors. Contains the SBP-box, which encodes the SBP-domain, required and sufficient for interaction with DNA. It binds DNA, may directly regulate AP1, and is involved in regulation of flowering and vegetative phase change. Its temporal expr…	squamosa promoter binding protein-like 3	SPL3	-1.07974	8.40873e-06	-0.514258	0.0614611
AT2G34030	AT2G34030		Calcium-binding EF-hand family protein;(source:Araport11)	NULL	Calcium-binding EF-hand family protein		3.84779	0.00565747	1.61773	0.792557
AT2G34060	AT2G34060		Peroxidase superfamily protein;(source:Araport11)	NULL	Peroxidase superfamily protein		-1.6042	6.06653e-05	-0.310733	0.429926
AT2G34070	TBL37	TRICHOME BIREFRINGENCE-LIKE 37	TRICHOME BIREFRINGENCE-LIKE 37;(source:Araport11)	Encodes a member of the TBL (TRICHOME BIREFRINGENCE-LIKE) gene family containing a plant-specific DUF231 (domain of unknown function) domain. TBL gene family has 46 members, two of which (TBR/AT5G06700 and TBL3/AT5G01360) have been shown to be involved in the synthesis and deposition of secondary wall cellulose, presumably by influencing the esterification state of pectic polymers. A nomenclature…	TRICHOME BIREFRINGENCE-LIKE 37	TBL37	2.32209	5.77112e-34	2.4148	1.11755e-26
AT2G34140	AT2G34140		Dof-type zinc finger DNA-binding family protein;(source:Araport11)	CDF4 is member of the group II DOF transcription factor family is involved in regulation of differentiation root columella cells. It is a direct target of the transcriptional repressor WOX5. CDF4 itself is a transcriptional repressor that appears to repress root columella stem cell identity. Ectopic expression of CDF leads to premature differentiation of root columella cells.	Dof-type zinc finger DNA-binding family protein	CDF4	2.38496	7.28845e-09	2.03006	6.84908e-06
AT2G34150	AT2G34150		SCAR family protein;(source:Araport11)	Encodes a member of the SCAR family.These proteins are part of a complex (WAVE) complex.The SCAR subunit activates the ARP2/3 complex which in turn act as a nucleator for actin filaments.	SCAR family protein	ATRANGAP2, ATSCAR1, SCAR1, WAVE1	-1.79738	4.63835e-08	-0.286976	0.413986
AT2G34260	WDR55	human WDR55 (WD40 repeat) homolog	transducin family protein / WD-40 repeat family protein;(source:Araport11)	Encodes a WDxR motif-containing protein that is required for gametogenesis, seed and endosperm development.	transducin family protein / WD-40 repeat family protein	WDR55	1.36555	4.92444e-09	1.15832	2.06332e-14
AT2G34420	LHB1B2	photosystem II light harvesting complex gene B1B2	photosystem II light harvesting complex protein B1B2;(source:Araport11)	Photosystem II type I chlorophyll a/b-binding protein	photosystem II light harvesting complex gene B1B2	LHB1B2, LHCB1.5	-1.23992	4.81096e-06	-0.474272	9.8523e-05
AT2G34430	LHB1B1	light-harvesting chlorophyll-protein complex II subunit B1	light-harvesting chlorophyll-protein complex II subunit B1;(source:Araport11)	Photosystem II type I chlorophyll a/b-binding protein The mRNA is cell-to-cell mobile.	light-harvesting chlorophyll-protein complex II subunit B1	DEG11, LHB1B1, LHCB1.4	-1.33362	0.00682041	0.0612612	0.896154
AT2G34470	UREG	urease accessory protein G	urease accessory protein G;(source:Araport11)	Encodes a urease accessory protein which is essential for the activation of plant urease.	urease accessory protein G	PSKF109, UREG	-1.02483	2.88917e-06	-0.677193	7.65304e-08
AT2G34500	CYP710A1	cytochrome P450, family 710, subfamily A, polypeptide 1	cytochrome P450, family 710, subfamily A, polypeptide 1;(source:Araport11)	Encodes a protein with C22-sterol desaturase activity. The enzyme was shown to catalyze in the presence of NADPH the conversion of &beta;-sitosterol to stigmasterol, but not that of 24-<i>epi</i>-campesterol to brassicasterol (unlike CYP710A2).	cytochrome P450, family 710, subfamily A, polypeptide 1	CYP710A1	2.0942	6.46743e-05	2.4956	1.82238e-08
AT2G34610	AT2G34610		cotton fiber protein;(source:Araport11)	NULL	NULL		2.06646	0.0260602	0.0519144	0.983614
AT2G34620	AT2G34620		Mitochondrial transcription termination factor family protein;(source:Araport11)	Mitochondrial transcription termination factor family member.	Mitochondrial transcription termination factor family protein	mTERF10	-1.33414	0.00875826	-0.494846	0.164055
AT2G34650	PID	PINOID	Protein kinase superfamily protein;(source:Araport11)	Encodes a protein serine/threonine kinase that may act as a positive regulator of cellular auxin efflux, as a a binary switch for PIN polarity, and as a negative regulator of auxin signaling. Recessive mutants exhibit similar phenotypes as pin-formed mutants in flowers and inflorescence but distinct phenotypes in cotyledons and leaves. Expressed in the vascular tissue proximal to root and shoot m…	Protein kinase superfamily protein	ABR, PID	-1.0997	7.06878e-07	-0.196849	0.477538
AT2G34670	AT2G34670		benzoyl-CoA reductase subunit C, putative (DUF630 and DUF632);(source:Araport11)	NULL	Protein of unknown function (DUF630 and DUF632)		-1.34204	1.42524e-05	-0.363415	0.303403
AT2G34680	AIR9	AUXIN-INDUCED IN ROOT CULTURES 9	Outer arm dynein light chain 1 protein;(source:Araport11)	isolated from differential screening of a cDNA library from auxin-treated root culture. sequence does not show homology to any known proteins and is predicted to be extracellular.	Outer arm dynein light chain 1 protein	AIR9	-1.28755	4.74993e-10	-0.769987	0.000942167
AT2G34810	AT2G34810		FAD-binding Berberine family protein;(source:Araport11)	NULL	FAD-binding Berberine family protein	AtBBE16	3.29877	1.11771e-30	2.15327	1.02928e-10
AT2G34910	AT2G34910		root hair specific protein;(source:Araport11)	NULL	NULL		3.75016	0.0252905	2.24064	0.227078
AT2G34920	EDA18	embryo sac development arrest 18	RING/U-box superfamily protein;(source:Araport11)	NULL	RING/U-box superfamily protein	EDA18	-1.12968	0.00669155	-0.952893	0.0195401
AT2G34925	CLE42	CLAVATA3/ESR-RELATED 42	CLAVATA3/ESR-RELATED 42;(source:Araport11)	Belongs to a large gene family, called CLE for CLAVATA3/ESR-related, encoding small peptides with conserved carboxyl termini. The protein is expressed in leaf axils and the shoot apical meristem and is involved in axillary bud formation.	CLAVATA3/ESR-RELATED 42	CLE42	-5.05806	6.67418e-05	-1.69033	0.0662618
AT2G34930	AT2G34930		disease resistance family protein / LRR family protein;(source:Araport11)	NULL	disease resistance family protein / LRR family protein		1.66171	2.898e-05	1.12806	0.00369789
AT2G34960	CAT5	cationic amino acid transporter 5	cationic amino acid transporter 5;(source:Araport11)	Encodes a member of the cationic amino acid transporter (CAT) subfamily of amino acid polyamine choline transporters. Mediates efficient uptake of Lys, Arg and Glu in a yeast system. Localized to the plasma membrane.	cationic amino acid transporter 5	CAT5	-1.39482	0.0100635	-0.974897	0.101205
AT2G35150	EXL7	EXORDIUM LIKE 7	EXORDIUM like 7;(source:Araport11)	Encodes EXORDIUM LIKE 7.	EXORDIUM like 7	EXL7	-1.01959	0.0416359	-0.129715	0.888374
AT2G35450	AT2G35450		catalytic/ hydrolase;(source:Araport11)	NULL	catalytics;hydrolases		-1.12938	5.03559e-08	-0.58967	0.000224397
AT2G35480	AT2G35480		envelope glycoprotein;(source:Araport11)	NULL	NULL		1.9026	2.76096e-15	2.44384	1.83268e-23
AT2G35650	CSLA07	cellulose synthase like	cellulose synthase like;(source:Araport11)	a member of Glycosyltransferase- Family 2 and encodes a beta-mannan synthase based on in vitro enzyme assays from heterologously expressed protein. Mutants exhibit defects in pollen tube growth and embryo development. The defective embryonic development was associated with reduced proliferation and failed cellularization of the endosperm.	cellulose synthase like	ATCSLA07, ATCSLA7, CSLA07, CSLA7	-1.29779	5.39259e-21	-0.506507	0.000264325
AT2G35980	YLS9	YELLOW-LEAF-SPECIFIC GENE 9	Late embryogenesis abundant (LEA) hydroxyproline-rich glycoprotein family;(source:Araport11)	Encodes a protein whose sequence is similar to tobacco hairpin-induced gene (HIN1) and Arabidopsis non-race specific disease resistance gene (NDR1). Expression of this gene is induced by cucumber mosaic virus, spermine and during senescence. The gene product is localized to the chloroplast. The mRNA is cell-to-cell mobile.	Late embryogenesis abundant (LEA) hydroxyproline-rich glycoprotein family	ATNHL10, NHL10, YLS9	1.46254	0.0395289	2.40967	2.95113e-05
AT2G36080	ABS2	ABNORMAL SHOOT 2	AP2/B3-like transcriptional factor family protein;(source:Araport11)	Encodes a plant-specific B3 DNA-binding domain transcription factor. Has transcription repressor activity.	AP2/B3-like transcriptional factor family protein	ABS2, NGAL1	1.45599	2.09228e-07	0.584667	0.0753576
AT2G36120	DOT1	DEFECTIVELY ORGANIZED TRIBUTARIES 1	Glycine-rich protein family;(source:Araport11)	Encodes a glycine rich protein that is involved in leaf vascular patterning. dot1 mutants have an aberrant open-class venation pattern in leaves and cotyledons, as well as several other leaf development defects. The mRNA is cell-to-cell mobile.	Glycine-rich protein family	DOT1	-1.0407	0.00319336	0.0256597	0.977672
AT2G36145	AT2G36145		hypothetical protein;(source:Araport11)	NULL	NULL		-1.36111	1.94738e-06	-1.1285	2.36966e-08
AT2G36200	AT2G36200		P-loop containing nucleoside triphosphate hydrolases superfamily protein;(source:Araport11)	NULL	P-loop containing nucleoside triphosphate hydrolases superfamily protein		-1.56177	0.00370178	-0.297931	0.73112
AT2G36325	AT2G36325		GDSL-like Lipase/Acylhydrolase superfamily protein;(source:Araport11)	GDSL-motif esterase/acyltransferase/lipase. Enzyme group with broad substrate specificity that may catalyze acyltransfer or hydrolase reactions with lipid and non-lipid substrates.	GDSL-like Lipase/Acylhydrolase superfamily protein		3.0446	2.25767e-06	1.73438	0.068434
AT2G36420	TRM27	TON1 Recruiting Motif 27	nucleolin-like protein;(source:Araport11)	NULL	NULL	TRM27	-1.31176	2.31467e-05	-0.452131	0.212433
AT2G36430	AT2G36430		transmembrane protein, putative (DUF247);(source:Araport11)	NULL	Plant protein of unknown function (DUF247)		-1.2446	3.72013e-11	-0.614711	3.92509e-05
AT2G36490	DML1	demeter-like 1	demeter-like 1;(source:Araport11)	A repressor of transcriptional gene silencing. Functions by demethylating the target promoter DNA. Interacts physically with RPA2/ROR1. In the ros1 mutants, an increase in methylation is observed in a number of gene promoters. Among the loci affected by ros1, a few (RD29A and At1g76930) are affected in cytosine methylation in all sequence contexts (CpG, CpNpG or CpNpN), although many others are a…	demeter-like 1	AtROS1, DML1, ROS1	-1.02347	0.00222269	-0.564656	0.00386235
AT2G36570	AT2G36570		Leucine-rich repeat protein kinase family protein;(source:Araport11)	NULL	Leucine-rich repeat protein kinase family protein	PXC1	-1.35203	0.00348203	-0.462291	0.420899
AT2G36590	ProT3	proline transporter 3	proline transporter 3;(source:Araport11)	Encodes a proline transporter with affinity for gly betaine, proline, and GABA. Protein is expressed in leaves, flowers and siliques but to a much lesser extent in roots.	proline transporter 3	ATPROT3, ProT3	4.52289	1.94262e-28	3.45973	3.04134e-27
AT2G36630	AT2G36630		Sulfite exporter TauE/SafE family protein;(source:Araport11)	NULL	Sulfite exporter TauE/SafE family protein		1.85666	2.60912e-21	1.54999	1.22745e-53
AT2G36640	ECP63	embryonic cell protein 63	embryonic cell protein 63;(source:Araport11)	Encodes putative phosphotyrosine protein belonging to late embryogenesis abundant (LEA) protein in group 3 that might be involved in maturation and desiccation tolerance of seeds. RFLP and CAPS mapping place it on chromosome 4 but the nucleotide sequence maps it to chromosome 2.	embryonic cell protein 63	ATECP63, ECP63	3.01172	0.0374349	0.856325	0.767908
AT2G36750	UGT73C1	UDP-glucosyl transferase 73C1	UDP-glucosyl transferase 73C1;(source:Araport11)	NULL	UDP-glucosyl transferase 73C1	UGT73C1	5.31861	2.84194e-33	4.39592	8.51819e-40
AT2G36770	AT2G36770		UDP-Glycosyltransferase superfamily protein;(source:Araport11)	NULL	UDP-Glycosyltransferase superfamily protein		1.52156	0.00650109	0.574176	0.380537
AT2G36780	AT2G36780		UDP-Glycosyltransferase superfamily protein;(source:Araport11)	NULL	UDP-Glycosyltransferase superfamily protein		3.24333	2.5542e-07	1.16959	0.0460861
AT2G36790	UGT73C6	UDP-glucosyl transferase 73C6	UDP-glucosyl transferase 73C6;(source:Araport11)	The At2g36790 gene encodes a UDP-glucose:flavonol-3-O-glycoside-7-O-glucosyltransferase (UGT73C6)attaching a glucosyl residue to the 7-O-position of the flavonols kaempferol, quercetin and their 3-O-glycoside derivatives.	UDP-glucosyl transferase 73C6	UGT73C6	3.50836	7.88589e-32	3.66311	1.32975e-56
AT2G36800	DOGT1	don-glucosyltransferase 1	don-glucosyltransferase 1;(source:Araport11)	Encodes a DON-Glucosyltransferase. The UGT73C5 glucosylates both brassinolide and castasterone in the 23-O position. The enzyme is presumably involved in the homeostasis of those steroid hormones hence regulating BR activity. Transgenic plants overexpressing UGT73C5 show a typical BR-deficient phenotype.	don-glucosyltransferase 1	DOGT1, UGT73C5	1.64489	7.72174e-10	1.49903	3.39456e-10
AT2G36830	GAMMA-TIP	gamma tonoplast intrinsic protein	gamma tonoplast intrinsic protein;(source:Araport11)	Encodes a tonoplast intrinsic protein, which functions as water channel. It has also been shown to be able to facilitate the transport of urea and hydrogen peroxide. Highly expressed in vascular tissues of the root, stem, cauline leaves and flowers but not in the apical meristems. The mRNA is cell-to-cell mobile.	gamma tonoplast intrinsic protein	GAMMA-TIP, GAMMA-TIP1, TIP1;1	3.22886	3.24164e-50	1.95612	3.76317e-13
AT2G36885	AT2G36885		translation initiation factor;(source:Araport11)	NULL	NULL		-1.03625	0.0079828	-0.353442	0.396207
AT2G37040	PAL1	PHE ammonia lyase 1	PHE ammonia lyase 1;(source:Araport11)	Encodes PAL1, a phenylalanine ammonia-lyase. Arabidopsis has four PALs: AT2G37040 (PAL1), AT3G53260 (PAL2), AT5G04230 (PAL3) and AT3G10340 (PAL4).	PHE ammonia lyase 1	ATPAL1, PAL1	1.14552	2.58568e-10	1.29576	1.9016e-17
AT2G37080	RIP2	ROP interactive partner 2	ROP interactive partner 3;(source:Araport11)	Encodes RIP2 (ROP interactive partner 2), a putative Rho protein effector, interacting specifically with the active form of ROPs (Rho proteins of plants).	ROP interactive partner 3	ICR2, RIP2, RIP3	-1.2288	3.71625e-07	-0.845912	2.94079e-06
AT2G37100	AT2G37100		protamine P1 family protein;(source:Araport11)	NULL	protamine P1 family protein		-1.47422	0.00161111	-0.451478	0.203081
AT2G37170	PIP2B	plasma membrane intrinsic protein 2	plasma membrane intrinsic protein 2;(source:Araport11)	a member of the plasma membrane intrinsic protein subfamily PIP2. localizes to the plasma membrane and exhibits water transport activity in Xenopus oocyte. expressed specifically in the vascular bundles and protein level increases slightly during leaf dev	plasma membrane intrinsic protein 2	PIP2;2, PIP2B	1.37474	9.83801e-14	0.511655	0.023264
AT2G37180	RD28	RESPONSIVE TO DESICCATION 28	Aquaporin-like superfamily protein;(source:Araport11)	a member of the plasma membrane intrinsic protein PIP2. functions as aquaporin and is involved in desiccation.	Aquaporin-like superfamily protein	PIP2;3, PIP2C, RD28	3.35934	1.90138e-36	2.47845	1.67567e-18
AT2G37560	ORC2	origin recognition complex second largest subunit 2	origin recognition complex second largest subunit 2;(source:Araport11)	Origin Recognition Complex subunit 2. Involved in the initiation of DNA replication. Regulated transcriptionally during cell cycle, peaking at G1/S-phase. Target of E2F/DF family of transcription factors. Interacts strongly with all ORC subunits.	origin recognition complex second largest subunit 2	ATORC2, ORC2	-1.64781	0.010066	0.644125	0.128523
AT2G37640	EXP3		Barwin-like endoglucanases superfamily protein;(source:Araport11)	member of Alpha-Expansin Gene Family. Naming convention from the Expansin Working Group (Kende et al, 2004. Plant Mol Bio). Involved in the formation of nematode-induced syncytia in roots of Arabidopsis thaliana.	Barwin-like endoglucanases superfamily protein	ATEXP3, ATEXPA3, ATHEXP ALPHA 1.9, EXP3, EXPA3	-1.189	0.00593197	-0.394067	0.380851
AT2G37660	AT2G37660		NAD(P)-binding Rossmann-fold superfamily protein;(source:Araport11)	NULL	NAD(P)-binding Rossmann-fold superfamily protein		-1.3144	1.66544e-06	-0.441434	0.155387
AT2G37690	AT2G37690		phosphoribosylaminoimidazole carboxylase, putative / AIR carboxylase;(source:Araport11)	NULL	phosphoribosylaminoimidazole carboxylase, putative / AIR carboxylase, putative		1.68355	4.09508e-12	1.11022	4.68478e-08
AT2G37750	AT2G37750		hypothetical protein;(source:Araport11)	NULL	NULL		1.63748	1.22444e-06	0.523556	0.133065
AT2G37760	AKR4C8	Aldo-keto reductase family 4 member C8	NAD(P)-linked oxidoreductase superfamily protein;(source:Araport11)	Encodes an NADPH-dependent aldo-keto reductase that can act on a wide variety of substrates in vitro including aliphatic and aromatic aldehydes and steroids. Transcript levels for this gene are up-regulated in response to cold, salt, and drought stress.	NAD(P)-linked oxidoreductase superfamily protein	AKR4C8	1.97718	1.87357e-21	1.25915	2.11324e-07
AT2G37770	ChlAKR	Chloroplastic aldo-keto reductase	NAD(P)-linked oxidoreductase superfamily protein;(source:Araport11)	Encodes an NADPH-dependent aldo-keto reductase that can act on a wide variety of substrates in vitro including saturated and unsaturated aldehydes, steroids, and sugars. GFP-tagged AKR4C9 localizes to the chloroplast where it may play a role in detoxifying reactive carbonyl compounds that threaten to impair the photosynthetic process. Transcript levels for this gene are up-regulated in response t…	NAD(P)-linked oxidoreductase superfamily protein	AKR4C9, ChlAKR	2.89629	6.51601e-14	1.8578	1.43486e-06
AT2G37790	AKR4C10	Aldo-keto reductase family 4 member C10	NAD(P)-linked oxidoreductase superfamily protein;(source:Araport11)	NULL	NAD(P)-linked oxidoreductase superfamily protein	AKR4C10	-1.18742	0.00186145	-0.852575	0.0395984
AT2G37890	AT2G37890		Mitochondrial substrate carrier family protein;(source:Araport11)	NULL	Mitochondrial substrate carrier family protein		1.00096	1.54367e-06	1.11807	2.16978e-07
AT2G37960	AT2G37960		myosin-M heavy protein;(source:Araport11)	NULL	NULL		-1.80463	0.0443317	1.11088	0.0163323
AT2G38110	GPAT6	GLYCEROL-3-PHOSPHATE sn-2-ACYLTRANSFERASE 6	glycerol-3-phosphate acyltransferase 6;(source:Araport11)	bifunctional sn-glycerol-3-phosphate 2-O-acyltransferase/phosphatase. Involved in cutin assembly.	glycerol-3-phosphate acyltransferase 6	ATGPAT6, GPAT6	-1.23019	0.000911548	-0.674178	0.0498629
AT2G38140	PSRP4	plastid-specific ribosomal protein 4	plastid-specific ribosomal protein 4;(source:Araport11)	plastid-specific ribosomal protein 4 (PSRP4) mRNA, complete The mRNA is cell-to-cell mobile.	plastid-specific ribosomal protein 4	PSRP4	-1.0398	0.00012842	-0.165691	0.620891
AT2G38160	AT2G38160		hypothetical protein;(source:Araport11)	NULL	NULL	BPP4	1.02247	0.000567412	-0.135207	0.83721
AT2G38240	AT2G38240		2-oxoglutarate (2OG) and Fe(II)-dependent oxygenase superfamily protein;(source:Araport11)	One of 4 paralogs encoding a 2-oxoglutarate/Fe(II)-dependent oxygenases that hydroxylates JA to 12-OH-JA.	2-oxoglutarate (2OG) and Fe(II)-dependent oxygenase superfamily protein	JAO4, JOX4	3.21473	1.68577e-05	3.44839	2.23717e-06
AT2G38250	AT2G38250		Homeodomain-like superfamily protein;(source:Araport11)	NULL	Homeodomain-like superfamily protein		1.93312	1.17309e-05	1.30819	0.00102501
AT2G38340	DREB19	dehydration response element-binding protein 19	Integrase-type DNA-binding superfamily protein;(source:Araport11)	encodes a member of the DREB subfamily A-2 of ERF/AP2 transcription factor family. The protein contains one AP2 domain. There are eight members in this subfamily including DREB2A AND DREB2B that are involved in response to drought.	Integrase-type DNA-binding superfamily protein	DREB19	2.93454	2.00323e-06	0.985203	0.0772867
AT2G38360	PRA1.B4	prenylated RAB acceptor 1.B4	prenylated RAB acceptor 1.B4;(source:Araport11)	NULL	prenylated RAB acceptor 1.B4	PRA1.B4	1.44791	3.19597e-08	0.752183	1.84819e-06
AT2G38380	AT2G38380		Peroxidase superfamily protein;(source:Araport11)	NULL	Peroxidase superfamily protein		5.31713	1.03713e-05	4.76959	0.000246298
AT2G38400	AGT3	alanine:glyoxylate aminotransferase 3	alanine:glyoxylate aminotransferase 3;(source:Araport11)	alanine:glyoxylate aminotransferase 2 homolog (AGT3) mRNA,	alanine:glyoxylate aminotransferase 3	AGT3	1.57138	1.6449e-33	0.971313	6.24963e-10
AT2G38490	CIPK22	CBL-interacting protein kinase 22	CBL-interacting Serine/Threonine-kinase;(source:Araport11)	member of AtCIPKs	CBL-interacting protein kinase 22	CIPK22, SnRK3.19	1.53304	0.0153699	0.788587	0.235815
AT2G38530	LTP2	lipid transfer protein 2	lipid transfer protein 2;(source:Araport11)	Involved in lipid transfer between membranes and plays a role in maintaining the integrity of the cuticle-cell wall interface. Belongs to a family of Lipid transfer proteins. Sequence similarity to other plant/Arabidopsis LPT genes but highest similarity to LPT1. Stress and pathogen-inducible motifs found in the upstream region. Expressed in flower, leaves and siliques but absent in roots. Predic…	lipid transfer protein 2	AtLtpI-5, cdf3, LP2, LTP2	2.15208	2.06818e-08	2.83324	1.47237e-16
AT2G38695	AT2G38695		Gag-Pol polyprotein/retrotransposon;(source:Araport11)	NULL	NULL		-1.11982	0.000134341	-0.321776	0.207215
AT2G38760	ANNAT3	annexin 3	annexin 3;(source:Araport11)	Annexins are calcium binding proteins that are localized in the cytoplasm. When cytosolic Ca2+ increases, they relocate to the plasma membrane. The mRNA is cell-to-cell mobile.	annexin 3	ANN3, ANNAT3, AtANN3	1.63537	8.64361e-06	1.15266	0.000910096
AT2G38790	AT2G38790		hypothetical protein;(source:Araport11)	NULL	NULL		-1.41574	0.00224299	-1.60353	0.000244756
AT2G38823	AT2G38823		hypothetical protein;(source:Araport11)	NULL	NULL		4.26602	0.00133742	4.49429	0.00102783
AT2G38870	AT2G38870		Serine protease inhibitor, potato inhibitor I-type family protein;(source:Araport11)	Predicted to encode a PR (pathogenesis-related) peptide that belongs to the PR-6 proteinase inhibitor family. Six putative PR-6-type protein encoding genes are found in Arabidopsis: At2g38900, At2g38870, At5g43570, At5g43580, At3g50020 and At3g46860.	Serine protease inhibitor, potato inhibitor I-type family protein		2.49526	6.44984e-18	2.38592	2.77167e-28
AT2G38940	PHT1;4	phosphate transporter 1;4	phosphate transporter 1;(source:Araport11)	Encodes Pht1;4, a member of the Pht1 family of phosphate transporters which include: Pht1;1/At5g43350, Pht1;2/At5g43370, Pht1;3/At5g43360, Pht1;4/At2g38940, Pht1;5/At2g32830, Pht1;6/At5g43340, Pht1;7/At3g54700, Pht1;8/At1g20860, Pht1;9/At1g76430 (Plant Journal 2002, 31:341). Expression is upregulated in the shoot of cax1/cax3 mutant and is responsive to phosphate (Pi) and not phosphite (Phi) in r…	phosphate transporter 1;4	ATPT2, PHT1;4	1.02492	0.0390592	-0.87669	0.18442
AT2G38995	AT2G38995		O-acyltransferase (WSD1-like) family protein;(source:Araport11)	NULL	O-acyltransferase (WSD1-like) family protein		-1.89005	1.28616e-05	-1.22254	0.00219571
AT2G39020	AT2G39020		Acyl-CoA N-acyltransferases (NAT) superfamily protein;(source:Araport11)	Although this locus shares considerable sequence similarity with the adjacent NATA1 gene (At2g39030), they appear to encode genes with different functions. NATA1 is involved in the production of N-delta-acetylornithine, but, overexpression of At2g39020 in tobacco does not lead to the formation of this defense compound. The mRNA is cell-to-cell mobile.	Acyl-CoA N-acyltransferases (NAT) superfamily protein	GNAT8, NATA2	1.41314	1.07199e-13	0.980906	5.59233e-07
AT2G39030	NATA1	N-acetyltransferase activity 1	Acyl-CoA N-acyltransferases (NAT) superfamily protein;(source:Araport11)	Encodes a protein that acts as an ornithine N-delta-acetyltransferase, leading to the formation of N-delta-actetylornithine. This compound is likely used in plant defense and levels of it are increased in Arabidopsis plants in response to MeJA and ABA. The mRNA is cell-to-cell mobile.	Acyl-CoA N-acyltransferases (NAT) superfamily protein	NATA1	2.16646	7.80155e-16	2.59393	8.82485e-24
AT2G39050	EULS3	Euonymus lectin S3	hydroxyproline-rich glycoprotein family protein;(source:Araport11)	Encodes a nucleocytoplasmic lectin that is capable of binding carbohydrates. It is involved in ABA mediated stomatal movement and increased expression is correlated with increased resistance to Pseudomonas syringae.	hydroxyproline-rich glycoprotein family protein	ArathEULS3, EULS3	1.10662	8.65414e-09	0.485019	0.0186033
AT2G39120	WTF9	what's this factor 9	Ubiquitin carboxyl-terminal hydrolase family protein;(source:Araport11)	Encodes a mitochondrial protein essential for the splicing of group II introns in two mitochondrial genes for which splicing factors had not previously been identified: rpl2 and ccmFc.	Ubiquitin carboxyl-terminal hydrolase family protein	WTF9	1.47815	3.78929e-05	0.8067	0.023001
AT2G39200	MLO12	MILDEW RESISTANCE LOCUS O 12	Seven transmembrane MLO family protein;(source:Araport11)	A member of a large family of seven-transmembrane domain proteins specific to plants, homologs of the barley mildew resistance locus o (MLO) protein. The Arabidopsis genome contains 15 genes encoding MLO proteins, with localization in plasma membrane. Phylogenetic analysis revealed four clades of closely-related AtMLO genes. ATMLO6 belongs to the clade IV, with AtMLO2, AtMLO3 and AtMLO12. The gen…	Seven transmembrane MLO family protein	ATMLO12, MLO12	2.01877	6.05675e-24	1.97555	1.02757e-17
AT2G39220	PLP6	PATATIN-like protein 6	PATATIN-like protein 6;(source:Araport11)	Phospholipase pPLAIIIa involved in seed germination and resistance to Turnip Crinkle Virus.	PATATIN-like protein 6	PLA IIB, PLP6, pPLAIIIa	-1.39039	2.91708e-22	-0.110292	0.643435
AT2G39230	LOJ	LATERAL ORGAN JUNCTION	LATERAL ORGAN JUNCTION;(source:Araport11)	Encodes a pentatricopeptide protein (LOJ) that is specifically expressed in lateral organ junctions.	LATERAL ORGAN JUNCTION	LOJ	1.40633	3.5682e-08	0.984625	0.00412766
AT2G39310	JAL22	jacalin-related lectin 22	jacalin-related lectin 22;(source:Araport11)	NULL	jacalin-related lectin 22	JAL22	1.75249	0.0376708	0.283086	0.874613
AT2G39330	JAL23	jacalin-related lectin 23	jacalin-related lectin 23;(source:Araport11)	NULL	jacalin-related lectin 23	JAL23	2.30894	1.79321e-16	2.07359	1.58602e-07
AT2G39350	ABCG1	ATP-binding cassette G1	ABC-2 type transporter family protein;(source:Araport11)	Belongs to a clade of five Arabidopsis thaliana ABCG half-transporters that are required for synthesis of an effective suberin barrier in roots and seed coats (ABCG2, ABCG6, and ABCG20) and for synthesis of an intact pollen wall (ABCG1 and ABCG16).	ABC-2 type transporter family protein	ABCG1, WBC1	3.46932	7.88589e-32	3.31464	4.72272e-34
AT2G39470	PnsL1	Photosynthetic NDH subcomplex L 1	PsbP-like protein 2;(source:Araport11)	NULL	PsbP-like protein 2	PnsL1, PPL2	-1.62857	2.7119e-07	-0.930061	3.95682e-07
AT2G39518	AT2G39518		Uncharacterized protein family (UPF0497);(source:Araport11)	NULL	Uncharacterised protein family (UPF0497)	CASPL4D2	2.56427	2.81135e-12	2.00426	7.98411e-09
AT2G39530	AT2G39530		Uncharacterized protein family (UPF0497);(source:Araport11)	NULL	Uncharacterised protein family (UPF0497)	CASPL4D1	4.21378	0.000967204	4.1936	0.000637487
AT2G39650	AT2G39650		cruciferin (DUF506);(source:Araport11)	DUF506 gene family member	Protein of unknown function (DUF506)		-1.09553	0.0275933	-1.45759	0.000278479
AT2G39700	EXPA4	expansin A4	expansin A4;(source:Araport11)	putative expansin. Naming convention from the Expansin Working Group (Kende et al, 2004. Plant Mol Bio). Involved in the formation of nematode-induced syncytia in roots of Arabidopsis thaliana.	expansin A4	ATEXP4, ATEXPA4, ATHEXP ALPHA 1.6, EXPA4, XPA4	-1.8761	2.10706e-06	-0.60144	0.157279
AT2G39725	AT2G39725		LYR family of Fe/S cluster biogenesis protein;(source:Araport11)	Mitochondrial protein involved in assembly of the mitochondrial respiratory chain complex II.	LYR family of Fe/S cluster biogenesis protein	SDHAF1	1.32894	2.87756e-08	0.972922	1.38987e-06
AT2G39730	RCA	rubisco activase	rubisco activase;(source:Araport11)	Rubisco activase, a nuclear-encoded chloroplast protein that consists of two isoforms arising from alternative splicing in most plants. Required for the light activation of rubisco. Involved in jasmonate-induced leaf senescence.	rubisco activase	RCA	-1.087	1.42205e-07	-0.931543	9.3959e-12
AT2G39930	ISA1	isoamylase 1	isoamylase 1;(source:Araport11)	Encodes an isoamylase-type debranching enzyme. Mutations in this gene cause the loss of detectable isoamylase activity and the disruption of normal starch structure. Mutants have reduced starch content and abnormally structured amylopectins and phytoglycogens. It has been postulated that AtISA1 interacts with AtISA2 to form the Iso1 complex.	isoamylase 1	ATISA1, ISA1	-1.10214	1.11861e-09	-1.15327	4.89302e-14
AT2G40100	LHCB4.3	light harvesting complex photosystem II	light harvesting complex photosystem II;(source:Araport11)	Lhcb4:3 protein (Lhcb4.3, light harvesting complex of photosystem II The mRNA is cell-to-cell mobile.	light harvesting complex photosystem II	LHCB4.3, LHCB8	-2.26871	4.38891e-07	-1.04019	0.00082274
AT2G40113	AT2G40113		Pollen Ole e 1 allergen and extensin family protein;(source:Araport11)	NULL	Pollen Ole e 1 allergen and extensin family protein		2.30279	7.95476e-06	1.13642	0.00963874
AT2G40130	AT2G40130		Double Clp-N motif-containing P-loop nucleoside triphosphate hydrolases superfamily protein;(source:Araport11)	Encodes a member of an eight-gene family (SMAX1 and SMAX1-like) that has weak similarity to AtHSP101, a ClpB chaperonin required for thermotolerance.	Double Clp-N motif-containing P-loop nucleoside triphosphate hydrolases superfamily protein	SMXL8	-1.55615	2.71099e-32	-1.48384	3.06095e-11
AT2G40150	TBL28	TRICHOME BIREFRINGENCE-LIKE 28	TRICHOME BIREFRINGENCE-LIKE 28;(source:Araport11)	Encodes a member of the TBL (TRICHOME BIREFRINGENCE-LIKE) gene family containing a plant-specific DUF231 (domain of unknown function) domain. TBL gene family has 46 members, two of which (TBR/AT5G06700 and TBL3/AT5G01360) have been shown to be involved in the synthesis and deposition of secondary wall cellulose, presumably by influencing the esterification state of pectic polymers. A nomenclature…	TRICHOME BIREFRINGENCE-LIKE 28	TBL28	-1.34976	0.000237879	-0.51919	0.124077
AT2G40180	PP2C5	phosphatase 2C5	phosphatase 2C5;(source:Araport11)	Encodes PP2C5, a member of the PP2C family phosphatases. PP2C5 acts as a MAPK phosphatase that positively regulates seed germination, stomatal closure and ABA-inducible gene expression.	phosphatase 2C5	ATHPP2C5, PP2C5	1.83836	0.000172391	3.06453	1.72677e-17
AT2G40200	AT2G40200		basic helix-loop-helix (bHLH) DNA-binding superfamily protein;(source:Araport11)	NULL	basic helix-loop-helix (bHLH) DNA-binding superfamily protein		1.47454	0.000268205	1.9857	6.03107e-07
AT2G40230	AT2G40230		HXXXD-type acyl-transferase family protein;(source:Araport11)	NULL	HXXXD-type acyl-transferase family protein		1.33733	2.75026e-06	1.08633	0.00463217
AT2G40240	AT2G40240		Tetratricopeptide repeat (TPR)-like superfamily protein;(source:Araport11)	NULL	Tetratricopeptide repeat (TPR)-like superfamily protein		1.09131	1.04635e-08	0.860785	8.80065e-07
AT2G40340	DREB2C		Integrase-type DNA-binding superfamily protein;(source:Araport11)	Encodes a member of the DREB subfamily A-2 of ERF/AP2 transcription factor family. The protein contains one AP2 domain. There are eight members in this subfamily including DREB2A AND DREB2B that are involved in response to drought.	Integrase-type DNA-binding superfamily protein	AtERF48, DREB2C	3.98138	1.40961e-13	1.80602	0.00504415
AT2G40370	LAC5	laccase 5	laccase 5;(source:Araport11)	putative laccase, a member of laccase family of genes (17 members in Arabidopsis). Together with DP1/DIR12 involved in neolignan biosynthesis via sinapoylcholine/feruloylcholine.	laccase 5	LAC5	3.23005	1.42572e-05	2.02974	0.019351
AT2G40480	AT2G40480		WEB family protein (DUF827);(source:Araport11)	NULL	Plant protein of unknown function (DUF827)		-1.27958	0.00104459	-0.495061	0.14932
AT2G40550	ETG1	E2F target gene 1	E2F target protein 1 (ETG1);(source:Araport11)	Encodes a nuclear localized target of E2Fa-DPa, transcription factors controlling cell cycle progression. Required for sister chromatid cohesion and DNA repair.	E2F target gene 1	ETG1	-1.1722	0.0296078	0.822032	0.0283087
AT2G40610	EXPA8	expansin A8	expansin A8;(source:Araport11)	member of Alpha-Expansin Gene Family. Naming convention from the Expansin Working Group (Kende et al, 2004. Plant Mol Bio). Involved in the formation of nematode-induced syncytia in roots of Arabidopsis thaliana.	expansin A8	ATEXP8, ATEXPA8, ATHEXP ALPHA 1.11, EXP8, EXPA8	-2.44858	1.11138e-06	-1.68329	4.83073e-10
AT2G40640	AT2G40640		RING/U-box superfamily protein;(source:Araport11)	Plant U-box type E3 ubiquitin ligase (PUB).	RING/U-box superfamily protein	PUB62	-1.087	5.52795e-05	-0.681711	3.72456e-05
AT2G40711	AT2G40711		hypothetical protein;(source:Araport11)	NULL	NULL		2.06194	0.014592	0.754671	0.487579
AT2G40750	WRKY54	WRKY DNA-binding protein 54	WRKY DNA-binding protein 54;(source:Araport11)	member of WRKY Transcription Factor; Group III. Together with WRKY70 positively regulates SARD1 and CBP60g expression in plant immunity.	WRKY DNA-binding protein 54	ATWRKY54, WRKY54	-1.68306	8.59619e-19	0.101873	0.857367
AT2G40840	DPE2	disproportionating enzyme 2	disproportionating enzyme 2;(source:Araport11)	Encodes a cytosolic protein with transglucosidase and amylomaltase activity. It is an essential component of the pathway from starch to sucrose and cellular metabolism in leaves at night. The protein binds to heteroglycans and utilizes glucose, mannose and xylose as acceptors. Fucose and galactose can also act as acceptors but less efficiently than the previous three. It was also was also recentl…	disproportionating enzyme 2	DPE2	-1.10646	6.61365e-10	-1.34707	1.04812e-08
AT2G41090	AT2G41090		Calcium-binding EF-hand family protein;(source:Araport11)	Encodes a cytoplasmic, calcium binding calmodulin variant. CML10 interacts with phosphomannomutase (PMM)in vivo and increases its activity thereby affecting ascorbic acid biosynthesis. Its expression is induced by oxidative and other stress. The mRNA is cell-to-cell mobile.	Calcium-binding EF-hand family protein	CML10	-1.6216	7.04174e-16	-0.56588	9.05439e-06
AT2G41180	SIB2	sigma factor binding protein 2	VQ motif-containing protein;(source:Araport11)	NULL	VQ motif-containing protein	SIB2	-1.6432	2.1032e-11	-0.493689	0.0226867
AT2G41290	SSL2	strictosidine synthase-like 2	strictosidine synthase-like 2;(source:Araport11)	Although this enzyme is predicted to encode a strictosidine synthase (SS), it lacks a conserved catalytic glutamate residue found in active SS enzymes and it is not expected to have SS activity.	strictosidine synthase-like 2	SSL2	-1.23034	2.39175e-07	-1.06541	2.86695e-07
AT2G41340	RPB5D	RNA polymerase II fifth largest subunit, D	RNA polymerase II fifth largest subunit, D;(source:Araport11)	NRPE5-like protein of unknown function; homologous to budding yeast RPB5	RNA polymerase II fifth largest subunit, D	RPB5D	-2.12918	0.0123115	-0.759771	0.425813
AT2G41475	AT2G41475		Embryo-specific protein 3, (ATS3);(source:Araport11)	NULL	Embryo-specific protein 3, (ATS3)	ATS3A	1.11092	9.7797e-08	0.200992	0.476938
AT2G41510	CKX1	cytokinin oxidase/dehydrogenase 1	cytokinin oxidase/dehydrogenase 1;(source:Araport11)	It encodes a protein whose sequence is similar to cytokinin oxidase/dehydrogenase, which catalyzes the degradation of cytokinins.Acts on zeatin 9-riboside-50-triphosphate substrate.	cytokinin oxidase/dehydrogenase 1	ATCKX1, CKX1	-1.72939	8.50095e-05	-0.51508	0.392306
AT2G41670	AT2G41670		P-loop containing nucleoside triphosphate hydrolases superfamily protein;(source:Araport11)	Encodes SIN2 (SHORT INTEGUMENTS 2), a mitochondrial DAR GTPase. SIN2 is hypothesized to function in mitochondrial ribosome assembly. sin2 mutants produce ovules with short integuments due to early cessation of cell division in these structures.	P-loop containing nucleoside triphosphate hydrolases superfamily protein	SIN2	1.40092	3.97676e-14	0.914617	3.85474e-08
AT2G41730	AT2G41730		calcium-binding site protein;(source:Araport11)	H2O2 response gene, sensor/responder of H2O2, involved in maintaining embryonic root meristem activity. Expression in rosette leaves is activated by high concentration of boron.	NULL	HRG1	5.31692	2.2334e-45	5.41682	1.06388e-205
AT2G41800	AT2G41800		imidazolonepropionase (Protein of unknown function, DUF642);(source:Araport11)	Encodes a DUF642 cell wall protein that is highly induced during the M/G1 phases of the cell cycle and is involved in hypocotyl cell elongation.	Protein of unknown function, DUF642	TEB	-1.44766	0.0460067	0.662822	0.41036
AT2G41820	AT2G41820		Leucine-rich repeat protein kinase family protein;(source:Araport11)	Constitutively interacts with Brassinosteroid Insensitive 1-Associated Receptor Kinase 1 and is involved in vascular development.	Leucine-rich repeat protein kinase family protein	PXC3	-1.41269	4.17109e-05	-0.567631	0.0833907
AT2G42150	AT2G42150		DNA-binding bromodomain-containing protein;(source:Araport11)	NULL	DNA-binding bromodomain-containing protein		3.66302	1.1591e-09	0.883898	0.117485
AT2G42200	SPL9	squamosa promoter binding protein-like 9	squamosa promoter binding protein-like 9;(source:Araport11)	Encodes a putative transcriptional regulator that is involved in the vegetative to reproductive phase transition. Expression is regulated by MIR156b. SPL activity nonautonomously inhibits initiation of new leaves at the shoot apical meristem. Overexpression of SPL9 (rSPL9) promoted the expression of C-REPEAT BINDING FACTOR 2 (CBF2) and hereafter enhanced the freezing tolerance.	squamosa promoter binding protein-like 9	AtSPL9, SPL9	-1.04189	0.00812066	-0.242353	0.609008
AT2G42220	AT2G42220		Rhodanese/Cell cycle control phosphatase superfamily protein;(source:Araport11)	NULL	Rhodanese/Cell cycle control phosphatase superfamily protein		-1.55558	4.72804e-05	-0.30367	0.381589
AT2G42260	UVI4	UV-B-INSENSITIVE 4	uv-b-insensitive 4;(source:Araport11)	Encodes a novel plant-specific protein of unknown function. The UVI4 gene is expressed mainly in actively dividing cells. The hypocotyl cells in mutant seedlings undergo one extra round of endoreduplication. The uvi4 mutation also promoted the progression of endo-reduplication during leaf development.	uv-b-insensitive 4	PYM, UVI4	-1.94244	0.00617611	0.0443066	0.963737
AT2G42380	BZIP34		Basic-leucine zipper (bZIP) transcription factor family protein;(source:Araport11)	Encodes a member of the BZIP family of transcription factors. Forms heterodimers with the related protein AtbZIP61. Binds to G-boxes in vitro and is localized to the nucleus in onion epidermal cells.	Basic-leucine zipper (bZIP) transcription factor family protein	ATBZIP34, BZIP34, DEG7	-1.52232	2.41438e-12	-1.07652	4.63624e-07
AT2G42395	AT2G42395		hypothetical protein;(source:Araport11)	NULL	NULL		1.09344	0.0432177	0.580678	0.359328
AT2G42540	COR15A	cold-regulated 15a	cold-regulated 15a;(source:Araport11)	A cold-regulated gene whose product is targeted to the chloroplast. Cor15am protects stromal proteins from aggregation under various stress conditions. Constitutive expression increases freezing tolerance in protoplasts in vitro and chloroplasts in vivo. NMR and x-ray diffraction studies suggest that COR15a alters the intrinsic curvature of the inner membrane of chloroplast envelope. Late Embryog…	cold-regulated 15a	AtCOR15A, COR15, COR15A	1.94011	0.000163545	1.48908	0.00774672
AT2G42560	AT2G42560		late embryogenesis abundant domain-containing protein / LEA domain-containing protein;(source:Araport11)	Late embryogenesis protein. Based on in vitro studies, likely plays a role in stablizing membranes in response to freezing stress.	late embryogenesis abundant domain-containing protein / LEA domain-containing protein	LEA25	3.86633	1.32374e-05	1.57678	0.270762
AT2G42650	AT2G42650		Ribosomal protein L1p/L10e family;(source:Araport11)	NULL	Ribosomal protein L1p/L10e family		1.23187	1.57742e-07	1.07135	2.21564e-08
AT2G43010	PIF4	phytochrome interacting factor 4	phytochrome interacting factor 4;(source:Araport11)	Isolated as a semidominant mutation defective in red -light responses. Encodes a nuclear localized bHLH protein that interacts with active PhyB protein. Negatively regulates phyB mediated red light responses. Involved in shade avoidance response. Protein abundance is negatively regulated by PhyB.Involved in the regulation of response to nutrient levels. Controls the resistance to B. cinerea in a …	phytochrome interacting factor 4	AtPIF4, PIF4, SRL2	-1.0829	9.63073e-08	-0.907681	9.3061e-22
AT2G43020	PAO2	polyamine oxidase 2	polyamine oxidase 2;(source:Araport11)	Encodes a polyamine oxidase.	polyamine oxidase 2	ATPAO2, PAO2	-6.4295	0.00100489	-6.05957	0.000979796
AT2G43050	ATPMEPCRD		Plant invertase/pectin methylesterase inhibitor superfamily;(source:Araport11)	Pectin methylesterase inhibitor; INVI-PMEI protein isoform clusters with a PME.	Plant invertase/pectin methylesterase inhibitor superfamily	ATPMEPCRD, PME16	-1.40388	0.000980559	-1.04094	0.0449906
AT2G43110	AT2G43110		U3 containing 90S pre-ribosomal complex subunit;(source:Araport11)	NULL	NULL		1.07675	0.000221013	1.01751	0.000164647
AT2G43120	AT2G43120		RmlC-like cupins superfamily protein;(source:Araport11)	Encodes a member of the functionally diverse cupin protein superfamily that is involved in susceptibility to the bacterial plant pathogen Ralstonia solanacearum. It stabilizes the papain-like cysteine protease XCP2. The mRNA is cell-to-cell mobile.	RmlC-like cupins superfamily protein	PRN2	1.23137	1.34519e-05	0.0718286	0.864822
AT2G43140	AT2G43140		basic helix-loop-helix (bHLH) DNA-binding superfamily protein;(source:Araport11)	bHLH129 is a nuclear localized basic helix loop helix protein. It has been shown to function as a transcriptional repressor. Overexpression of bHLH129 regulates root elongation and ABA response.	basic helix-loop-helix (bHLH) DNA-binding superfamily protein	bHLH129	-1.70079	4.31876e-05	0.252162	0.630183
AT2G43150	AT2G43150		Proline-rich extensin-like family protein;(source:Araport11)	NULL	Proline-rich extensin-like family protein	EXT21	-1.23979	0.0024047	-0.536181	0.266389
AT2G43200	AT2G43200		S-adenosyl-L-methionine-dependent methyltransferases superfamily protein;(source:Araport11)	NULL	S-adenosyl-L-methionine-dependent methyltransferases superfamily protein		-1.21383	1.05648e-17	-1.28332	4.0729e-10
AT2G43510	TI1	trypsin inhibitor protein 1	trypsin inhibitor protein 1;(source:Araport11)	Member of the defensin-like (DEFL) family. Encodes putative trypsin inhibitor protein which may function in defense against herbivory.	trypsin inhibitor protein 1	ATTI1, TI1	1.63663	1.15049e-20	1.34177	3.30235e-14
AT2G43520	TI2	trypsin inhibitor protein 2	trypsin inhibitor protein 2;(source:Araport11)	Encodes putative trypsin inhibitor protein which may function in defense against herbivory. Member of the defensin-like (DEFL) family.	trypsin inhibitor protein 2	ATTI2, TI2	2.09856	2.3025e-19	2.19524	4.02866e-19
AT2G43530	AT2G43530		scorpion toxin-like knottin superfamily protein;(source:Araport11)	Encodes a defensin-like (DEFL) family protein. The mRNA is cell-to-cell mobile.	Scorpion toxin-like knottin superfamily protein		1.58867	3.562e-14	1.16943	5.18283e-08
AT2G43535	AT2G43535		Scorpion toxin-like knottin superfamily protein;(source:Araport11)	Encodes a defensin-like (DEFL) family protein.	Scorpion toxin-like knottin superfamily protein		1.20482	5.0051e-07	1.21728	5.60418e-12
AT2G43590	AT2G43590		Chitinase family protein;(source:Araport11)	NULL	Chitinase family protein		-2.69179	1.05826e-06	-1.39895	0.0145094
AT2G43620	AT2G43620		Chitinase family protein;(source:Araport11)	NULL	Chitinase family protein		2.70802	4.34169e-30	3.64056	3.29654e-64
AT2G43820	UGT74F2	UDP-glucosyltransferase 74F2	UDP-glucosyltransferase 74F2;(source:Araport11)	Encodes a nicotinate-O-glycosyltransferase. Induced by Salicylic acid, virus, fungus and bacteria. Also involved in the tryptophan synthesis pathway. Independent of NPR1 for their induction by salicylic acid. UGT74F1 transfers UDP:glucose to salicylic acid (forming a glucoside (SAG) and a glucose ester (SGE)), benzoic acid, and anthranilate in vitro. UGT74F2 shows a weak ability to catalyze the f…	UDP-glucosyltransferase 74F2	ATSAGT1, GT, SAGT1, SGT1, UGT74F2	2.30195	7.67714e-28	1.57981	2.27252e-38
AT2G44070	AT2G44070		NagB/RpiA/CoA transferase-like superfamily protein;(source:Araport11)	NULL	NagB/RpiA/CoA transferase-like superfamily protein		1.76622	0.0176304	1.61765	0.00898013
AT2G44130	AT2G44130		Galactose oxidase/kelch repeat superfamily protein;(source:Araport11)	Encodes a member of a family of F-box proteins, called the KISS ME DEADLY (KMD) family. Component of SCF ubiquitin protein ligase, interacts with phenylalanine ammonia-lyase. AtKFB39 is a homolog of previously identified AtKFB50 (At3g59940) and specifically interacts with Arabidopsis PAL3 and PAL4 in vitro. In planta, together with AtKFB01, KFB20 and KFB50, it regulates PAL protein stability thus…	Galactose oxidase/kelch repeat superfamily protein	KFB39, KMD3	2.26552	5.14038e-12	2.76151	1.8863e-25
AT2G44300	AT2G44300		Bifunctional inhibitor/lipid-transfer protein/seed storage 2S albumin superfamily protein;(source:Araport11)	NULL	Bifunctional inhibitor/lipid-transfer protein/seed storage 2S albumin superfamily protein	LTPG14	-1.05153	0.0368055	-0.102034	0.911315
AT2G44370	AT2G44370		Cysteine/Histidine-rich C1 domain family protein;(source:Araport11)	NULL	Cysteine/Histidine-rich C1 domain family protein		2.1947	0.00090676	1.14038	0.0230685
AT2G44580	AT2G44580		zinc ion binding protein;(source:Araport11)	NULL	zinc ion binding		-1.56181	0.0108502	0.849269	0.0727325
AT2G44810	DAD1	DEFECTIVE ANTHER DEHISCENCE 1	alpha/beta-Hydrolases superfamily protein;(source:Araport11)	Mutant has defects in anther dehiscence, pollen maturation, and flower opening. The DAD1 protein is a chloroplastic phospholipase A1 that catalyzes the initial step of jasmonic acid biosynthesis.	alpha/beta-Hydrolases superfamily protein	DAD1	4.11729	9.54957e-07	3.45946	9.93204e-05
AT2G44880	AHG11	ABA hypersensitive germination 11	Pentatricopeptide repeat (PPR-like) superfamily protein;(source:Araport11)	NULL	Pentatricopeptide repeat (PPR-like) superfamily protein	AHG11	1.38527	0.00342139	0.288946	0.764137
AT2G44910	HB4	homeobox-leucine zipper protein 4	homeobox-leucine zipper protein 4;(source:Araport11)	Encodes a homeodomain protein whose expression displays a dependence on phyB for both red and far-red light response. Also involved in the shade avoidance syndrome.	homeobox-leucine zipper protein 4	ATHB-4, ATHB4, HB4	-1.09727	0.0338153	0.165442	0.833142
AT2G44920	AT2G44920		Tetratricopeptide repeat (TPR)-like superfamily protein;(source:Araport11)	Encodes a pentapeptide-repeat protein (PRP) composed of 25 repeats capped by N- and C-terminal a-helices. Unlike other PRPs, At2g44920 consists exclusively of type II b-turns	Tetratricopeptide repeat (TPR)-like superfamily protein		-1.09744	1.26009e-10	-0.838342	6.03769e-13
AT2G44940	AT2G44940		Integrase-type DNA-binding superfamily protein;(source:Araport11)	encodes a member of the DREB subfamily A-4 of ERF/AP2 transcription factor family. The protein contains one AP2 domain. There are 17 members in this subfamily including TINY.	Integrase-type DNA-binding superfamily protein	ERF34	-1.01268	0.00094673	0.0234787	0.963529
AT2G45000	EMB2766	EMBRYO DEFECTIVE 2766	structural constituent of nuclear pore;(source:Araport11)	Encodes a nucleoporin, a component of the nuclear pore complex, that appears to be a major negative regulator of auxin signalling. Loss of function mutants are embryo lethal.	structural constituent of nuclear pore	AtNUP62, EMB2766, NUP62	1.09095	5.32867e-12	0.788853	4.01096e-06
AT2G45210	SAUR36	SMALL AUXIN UPREGULATED 36	SAUR-like auxin-responsive protein family;(source:Araport11)	NULL	SAUR-like auxin-responsive protein family	SAG201, SAUR36	2.06296	1.62257e-06	1.13365	0.00661183
AT2G45360	AT2G45360		ankyrin repeat/KH domain protein (DUF1442);(source:Araport11)	NULL	Protein of unknown function (DUF1442)		2.78479	0.0014544	1.30599	0.324957
AT2G45570	CYP76C2	cytochrome P450, family 76, subfamily C, polypeptide 2	cytochrome P450, family 76, subfamily C, polypeptide 2;(source:Araport11)	member of CYP76C	cytochrome P450, family 76, subfamily C, polypeptide 2	CYP76C2	2.37669	4.43014e-05	1.56591	0.00433813
AT2G45600	AT2G45600		alpha/beta-Hydrolases superfamily protein;(source:Araport11)	NULL	alpha/beta-Hydrolases superfamily protein		-1.48124	1.66649e-16	-1.25421	3.45274e-24
AT2G46110	KPHMT1	ketopantoate hydroxymethyltransferase 1	ketopantoate hydroxymethyltransferase 1;(source:Araport11)	Encodes a ketopentoate hydroxymethyltransferase that appears to localize to the mitochondria. This protein is expected to play a role in pantothenate (vitamin B5) biosynthesis.	ketopantoate hydroxymethyltransferase 1	KPHMT1, PANB1	-1.18488	2.30768e-08	-0.796386	0.0138839
AT2G46160	AT2G46160		RING/U-box superfamily protein;(source:Araport11)	NULL	RING/U-box superfamily protein	ATL67	-1.11284	0.00012674	-0.657821	0.0540474
AT2G46240	BAG6	BCL-2-associated athanogene 6	BCL-2-associated athanogene 6;(source:Araport11)	A member of Arabidopsis BAG (Bcl-2-associated athanogene) proteins, plant homologs of mammalian regulators of apoptosis. Expression of BAG6 in leaves was strongly induced by heat stress. Knockout mutants exhibited enhanced susceptibility to fungal pathogen Botrytis cinerea. Plant BAG proteins are multi-functional and remarkably similar to their animal counterparts, as they regulate apoptotic-like…	BCL-2-associated athanogene 6	ATBAG6, BAG6	4.71457	2.42454e-22	0.500488	0.0318844
AT2G46290	AT2G46290		Transducin/WD40 repeat-like superfamily protein;(source:Araport11)	NULL	Transducin/WD40 repeat-like superfamily protein		-1.05853	0.00375686	-0.517941	0.146419
AT2G46310	CRF5	cytokinin response factor 5	cytokinin response factor 5;(source:Araport11)	CRF5 encodes one of the six cytokinin response factors. It is transcriptionally upregulated in response to cytokinin. CRF5 belongs to the AP2/ERF superfamily of the transcriptional factors. CRF proteins rapidly relocalize to the nucleus in response to cytokinin. Analysis of loos-of-function mutants revealed that the CRFs function redundantly to regulate the development of embryos, cotyledons and …	cytokinin response factor 5	CRF5	1.41357	2.21639e-05	1.11945	3.36121e-12
AT2G46330	AGP16	arabinogalactan protein 16	arabinogalactan protein 16;(source:Araport11)	Encodes arabinogalactan protein (AGP16).	arabinogalactan protein 16	AGP16, ATAGP16	-1.37865	0.000201321	-0.81081	0.0270444
AT2G46370	JAR1	JASMONATE RESISTANT 1	Auxin-responsive GH3 family protein;(source:Araport11)	Encodes a jasmonate-amido synthetase that is a member of the GH3 family of proteins. JAR1 catalyzes the formation of a biologically active jasmonyl-isoleucine (JA-Ile) conjugate. JA-Ile promotes the interaction between JAZ1 and COI1 in the jasmonate signaling pathway. JAR1 localizes to the cytoplasm and is also a phytochrome A signaling component. JAR1 is an auxin-induced gene. Loss of function m…	Auxin-responsive GH3 family protein	AtGH3.11, FIN219, JAR1	1.13304	1.06099e-07	0.709785	3.90174e-07
AT2G46380	AT2G46380		extra-large G-like protein, putative (DUF3133);(source:Araport11)	NULL	Protein of unknown function (DUF3133)		-1.42547	8.69745e-08	-0.107342	0.743633
AT2G46400	WRKY46	WRKY DNA-binding protein 46	WRKY DNA-binding protein 46;(source:Araport11)	Encodes a WRKY transcription factor that contributes to the feedforward inhibition of osmotic/salt stress-dependent LR inhibition via regulation of ABA signaling and auxin homeostasis.	WRKY DNA-binding protein 46	ATWRKY46, WRKY46	-1.65556	0.0025581	-0.793589	0.214817
AT2G46410	CPC	CAPRICE	Homeodomain-like superfamily protein;(source:Araport11)	Nuclear-localized R3-type MYB transcription factor. Positive regulator of hair-cell differentiation. Preferentially transcribed in hairless cells. Moves from atrichoblasts into trichoblast via plasmodesmata in a tissue-specific mode. N-terminus and part of the Myb domain are required for this movement, with W76 playing a crucial role. Capability to increase the size-exclusion limit of plasmodesma…	Homeodomain-like superfamily protein	CPC	-1.03658	0.0169555	-0.220645	0.738856
AT2G46430	CNGC3	cyclic nucleotide gated channel 3	cyclic nucleotide gated channel 3;(source:Araport11)	Encodes a cyclic nucleotide gated channel, downstream component of the signaling pathways leading to hypersensitive response (HR) resistance.	cyclic nucleotide gated channel 3	ATCNGC3, CNGC3, CNGC3.C	-1.09749	4.36487e-08	0.0711903	0.857367
AT2G46440	CNGC11	cyclic nucleotide-gated channels	cyclic nucleotide-gated channels;(source:Araport11)	Member of Cyclic nucleotide gated channel family. Positive regulator of resistance against avirulent fungal pathogen. The mRNA is cell-to-cell mobile.	cyclic nucleotide-gated channels	ATCNGC11, CNGC11	-1.41574	1.33736e-12	0.0850883	0.851473
AT2G46535	AT2G46535		hypothetical protein;(source:Araport11)	NULL	NULL		-2.0518	5.22323e-07	-0.659899	0.0443845
AT2G46570	LAC6	laccase 6	laccase 6;(source:Araport11)	putative laccase, a member of laccase family of genes (with 17 members in Arabidopsis).	laccase 6	LAC6	-1.09626	0.0285288	-0.637862	0.196913
AT2G46640	AT2G46640		NAD-dependent protein deacetylase HST1-like protein;(source:Araport11)	Encodes TAC1 (Tiller Angle Control 1). Influences axillary branch growth angle. Inflorescence stems of TAC1 mutants are vertically oriented and have axillary shoots with narrow branch angles.	NULL	TAC1	-1.48192	1.15429e-21	-0.912449	6.46852e-08
AT2G46710	ROPGAP3	ROP guanosine triphosphatase (GTPase)-activating protein 3	Rho GTPase activating protein with PAK-box/P21-Rho-binding domain-containing protein;(source:Araport11)	ROP (Rho of plant GTPases) family member Involved in cell wall patterning. Encodes ROP inactivator, regulates the formation of ROP-activated domains; these in turn determined the pattern of cell wall pits. Positively regulates pit formation, but negatively regulates pit size, required for periodic formation of secondary cell wall pits.	Rho GTPase activating protein with PAK-box/P21-Rho-binding domain	ROPGAP3	-1.01836	2.10079e-05	-0.497265	0.00533489
AT2G46820	PSI-P	photosystem I P subunit	photosystem I P subunit;(source:Araport11)	Encodes the P subunit of Photosystem I. About 25% of the TMP14 pool appeared to be phosphorylated, and this ratio is not affected by light. Contains seven phosphorylation sites on threonine residue and chloroplast targeting signal. Located in the proximity of PSI-L, -H and -O subunits. Forms oligomers with other members of CURT1 family to modulate grana structure.	photosystem I P subunit	CURT1B, PSAP, PSI-P, PTAC8, TMP14	-1.38466	7.82915e-07	-0.799423	6.31139e-07
AT2G46940	AT2G46940		fold protein;(source:Araport11)	NULL	NULL		-1.57465	6.25068e-05	-0.162324	0.822131
AT2G46970	PIL1	phytochrome interacting factor 3-like 1	phytochrome interacting factor 3-like 1;(source:Araport11)	encodes a novel Myc-related bHLH transcription factor, which physically associated with APRR1/TOC1 and is a member of PIF3 transcription factor family.	phytochrome interacting factor 3-like 1	PIL1	-1.15572	8.15616e-06	-1.38948	1.17081e-07
AT2G46980	ASY3	ASYNAPTIC 3	asynaptic protein;(source:Araport11)	Encodes ASY3, a coiled-coil domain protein that is required for normal meiosis.	NULL	ASY3, AtASY3	-1.14603	3.66759e-08	-0.396028	0.0727284
AT2G47000	ABCB4	ATP-binding cassette B4	ATP binding cassette subfamily B4;(source:Araport11)	Encodes an auxin efflux transmembrane transporter that is a member of the multidrug resistance P-glycoprotein (MDR/PGP) subfamily of ABC transporters. Functions in the basipetal redirection of auxin from the root tip. Exhibits apolar plasma membrane localization in the root cap and polar localization in tissues above and is involved in root hair elongation.	ATP binding cassette subfamily B4	ABCB4, AtABCB4, ATPGP4, MDR4, PGP4	2.51337	8.46888e-46	3.14836	8.8339e-79
AT2G47010	AT2G47010		calcium/calcium/calmodulin-dependent Serine/Threonine-kinase;(source:Araport11)	NULL	NULL		-1.3854	0.0116416	-0.330724	0.591198
AT2G47060	PTI1-4	Pto-interacting 1-4	Protein kinase superfamily protein;(source:Araport11)	Encodes Pto-interacting 1-4 (PTI1-4), a member of the PTI1-like serine/threonine protein kinases that share strong sequence identity to the tomato PTI1 kinase.	Protein kinase superfamily protein	CARK3, PTI1-4	-1.28568	7.80459e-05	-1.5962	3.4529e-09
AT2G47130	SDR3	short-chain dehydrogenase/reductase 2	NAD(P)-binding Rossmann-fold superfamily protein;(source:Araport11)	Encodes a short-chain dehydrogenase/reductase that is not involved in ABA biosynthesis but plays an important role in plant defense response to bacteria.	NAD(P)-binding Rossmann-fold superfamily protein	AtSDR3, SDR3	-1.47088	3.23408e-05	0.124445	0.857367
AT2G47180	GolS1	galactinol synthase 1	galactinol synthase 1;(source:Araport11)	GolS1 is a galactinol synthase that catalyzes the formation of galactinol from UDP-galactose and myo-inositol. GolS1 transcript levels rise in response to methyl viologen, an oxidative damage-inducing agent. Plants over-expressing GolS1 have increased tolerance to salt, chilling, and high-light stress.	galactinol synthase 1	AtGolS1, GolS1	3.57987	2.10243e-33	1.64781	1.27115e-14
AT2G47240	LACS1	LONG-CHAIN ACYL-COA SYNTHASE 1	AMP-dependent synthetase and ligase family protein;(source:Araport11)	Encodes an acyl-CoA synthetase that acts on long-chain and very-long-chain fatty acids, involved in cuticular wax and cutin biosynthesis The mRNA is cell-to-cell mobile.	AMP-dependent synthetase and ligase family protein	CER8, LACS1	-1.0177	0.00651366	-0.263082	0.354612
AT2G47450	CAO	CHAOS	chloroplast signal recognition particle component (CAO);(source:Araport11)	A component of the chloroplast signal recognition particle pathway that is involved in LHCP targeting. It is downregulated in response to high light. It recognizes the DPLG motif in Lhcb1. The mRNA is cell-to-cell mobile.	chloroplast signal recognition particle component (CAO)	CAO, CPSRP43	-1.08983	5.86994e-05	-0.404846	0.0989853
AT2G47485	AT2G47485		hypothetical protein;(source:Araport11)	NULL	NULL		2.19321	1.88386e-06	1.76695	3.06192e-06
AT2G47500	AT2G47500		P-loop nucleoside triphosphate hydrolases superfamily protein with CH (Calponin Homology) domain-containing protein;(source:Araport11)	NULL	P-loop nucleoside triphosphate hydrolases superfamily protein with CH (Calponin Homology) domain		-1.44158	5.58452e-07	-0.641679	0.0173236
AT2G47520	ERF71	ethylene response factor 71	Integrase-type DNA-binding superfamily protein;(source:Araport11)	encodes a member of the ERF (ethylene response factor) subfamily B-2 of ERF/AP2 transcription factor family. The protein contains one AP2 domain. There are 5 members in this subfamily including RAP2.2 AND RAP2.12. It plays a role in hypoxia-induced root slanting.	Integrase-type DNA-binding superfamily protein	AtERF71, ERF71, HRE2	5.39847	6.30326e-07	7.04026	1.27497e-11
AT2G47550	AT2G47550		Plant invertase/pectin methylesterase inhibitor superfamily;(source:Araport11)	Pectin methylesterase inhibitor; INVI-PMEI protein isoform which clusters with a PME.	Plant invertase/pectin methylesterase inhibitor superfamily	PMEI-PME20	2.61993	3.43823e-05	2.27646	4.51016e-05
AT2G47670	AT2G47670		Plant invertase/pectin methylesterase inhibitor superfamily protein;(source:Araport11)	PMEI6 pectin methylesterase inhibitor functions in establishing a patter of homogalacturonan methylesterification of seed coat cell wall proteins .	Plant invertase/pectin methylesterase inhibitor superfamily protein	PMEI6	-1.61173	0.000209058	-1.1441	0.00201384
AT2G47750	GH3.9	putative indole-3-acetic acid-amido synthetase GH3.9	putative indole-3-acetic acid-amido synthetase GH3.9;(source:Araport11)	Encodes GH3.9, a member of the GH3 family auxin-responsive genes. gh3.9-1 mutants had greater primary root length, increased sensitivity to indole-3-acetic acid (IAA)-mediated root growth inhibition, but no obvious effects on apical dominance or leaf morphology.	putative indole-3-acetic acid-amido synthetase GH3.9	GH3.9	-1.77192	2.61597e-06	-1.19396	0.000161028
AT2G47950	AT2G47950		myelin transcription factor-like protein;(source:Araport11)	NULL	NULL		3.38024	0.000285407	2.47364	0.0140793
AT2G47990	SWA1	SLOW WALKER1	transducin family protein / WD-40 repeat family protein;(source:Araport11)	Encodes a transducin family nucleolar protein with six WD40 repeats that is most likely involved in 18S rRNA biogenesis. The slow progression of the gametophytic division cycles in swa1 suggested that the SWA1 protein is required for the normal progression of mitotic division cycles through the regulation of cell metabolism. Ubiquitously expressed throughout the plant.	transducin family protein / WD-40 repeat family protein	EDA13, EDA19, SWA1	1.10014	8.5081e-06	1.04436	7.3567e-08
AT2G48090	AT2G48090		hypothetical protein;(source:Araport11)	NULL	NULL		1.50117	0.000193653	0.494633	0.41504
AT2G48130	AT2G48130		Bifunctional inhibitor/lipid-transfer protein/seed storage 2S albumin superfamily protein;(source:Araport11)	Encodes a plasma membrane-localized glycosylphosphatidylinositol-anchored lipid transfer protein expressed in root endodermis and seed coats that is involved in very long chain fatty acid (and their derivatives) transport.	Bifunctional inhibitor/lipid-transfer protein/seed storage 2S albumin superfamily protein	LTPG15	3.12293	0.0108643	2.36987	0.122426
AT3G01080	WRKY58	WRKY DNA-binding protein 58	WRKY DNA-binding protein 58;(source:Araport11)	member of WRKY Transcription Factor; Group I	WRKY DNA-binding protein 58	ATWRKY58, WRKY58	-1.15737	0.000439882	-0.2847	0.505628
AT3G01140	MYB106	myb domain protein 106	myb domain protein 106;(source:Araport11)	Encodes a MIXTA-like MYB gene NOECK (NOK). Loss of function mutations show an increased number of branchpoints in leaf trichomes suggesting a role in negative regulation of trichome branching.	myb domain protein 106	AtMYB106, MYB106, NOK	-1.16915	0.0219781	-0.654778	0.158697
AT3G01490	AT3G01490		Protein kinase superfamily protein;(source:Araport11)	Belongs to the Raf-like kinase subfamily of the mitogen-activated protein kinase kinase kinase (MAPKKK) family. Negatively regulates stomatal opening by negatively regulating plasma membrane H+-ATPase phosphorylation.	Protein kinase superfamily protein	CBC1	-1.05903	1.10763e-06	-0.611283	2.23396e-09
AT3G01500	CA1	carbonic anhydrase 1	carbonic anhydrase 1;(source:Araport11)	Encodes a putative beta-carbonic anhydrase betaCA1. Together with betaCA4 (At1g70410) regulates CO2-controlled stomatal movements in guard cells, as well as attenuates immunity. Differential CA gene expression in response to changing atmospheric CO2 conditions contribute to altered disease resistance levels. Activated by OXS2 under the treatment of salt.	carbonic anhydrase 1	ATBCA1, ATSABP3, CA1, DEG10, SABP3	-1.87163	2.04209e-06	-1.05739	3.85429e-06
AT3G01600	NAC044	NAC domain containing protein 44	NAC domain containing protein 44;(source:Araport11)	NULL	NAC domain containing protein 44	anac044, NAC044	1.9538	0.00156564	2.48835	7.35339e-06
AT3G01650	RGLG1	RING domain ligase1	RING domain ligase1;(source:Araport11)	Encodes RGLG1 (RING domain ligase 1), a RING domain ubiquitin E3 ligase that negatively regulates the drought stress response by mediating ERF53 transcriptional activity. ABA inhibits myristoylation and induces shuttling of the RGLG1 to promote nuclear degradation of PP2CA.	RING domain ligase1	RGLG1	1.37015	6.32258e-05	-0.162221	0.389747
AT3G01690	AT3G01690		alpha/beta-Hydrolases superfamily protein;(source:Araport11)	NULL	alpha/beta-Hydrolases superfamily protein		-1.14359	3.80028e-08	-0.543546	0.00354134
AT3G01710	AT3G01710		TPX2 (targeting protein for Xklp2) protein family;(source:Araport11)	NULL	TPX2 (targeting protein for Xklp2) protein family		-1.39849	0.0408164	-0.325794	0.661166
AT3G01800	AT3G01800		Ribosome recycling factor;(source:Araport11)	NULL	Ribosome recycling factor		1.50376	3.87287e-28	1.06807	7.49703e-22
AT3G01810	AT3G01810		EEIG1/EHBP1 protein amino-terminal domain protein;(source:Araport11)	NULL	NULL		-1.07411	2.98619e-05	-0.640363	0.0182888
AT3G01860	AT3G01860		hypothetical protein;(source:Araport11)	NULL	NULL		-1.37043	6.08504e-09	-0.735821	4.38784e-06
AT3G01960	AT3G01960		hypothetical protein;(source:Araport11)	NULL	NULL		-1.07671	0.0408558	-0.832592	0.045381
AT3G02020	AK3	aspartate kinase 3	aspartate kinase 3;(source:Araport11)	encodes a monofunctional aspartate kinase	aspartate kinase 3	AK3	-1.18569	2.15938e-28	-1.69083	3.54714e-11
AT3G02120	AT3G02120		hydroxyproline-rich glycoprotein family protein;(source:Araport11)	NULL	hydroxyproline-rich glycoprotein family protein		-2.57898	0.00832745	0.22502	0.850933
AT3G02140	TMAC2	TWO OR MORE ABRES-CONTAINING GENE 2	AFP2 (ABI five-binding protein 2) family protein;(source:Araport11)	Encodes a protein that acts in the nucleus and is an important negative regulator of ABA and salt stress responses, and could play a critical role in controlling root elongation, floral initiation and starch degradation.	AFP2 (ABI five-binding protein 2) family protein	AFP4, TMAC2	1.8649	6.32825e-07	1.25919	0.00040117
AT3G02150	PTF1	plastid transcription factor 1	plastid transcription factor 1;(source:Araport11)	a chloroplast trans-acting factor of the psbD light-responsive promoter.TCP gene involved in heterochronic control of leaf differentiation.	plastid transcription factor 1	A-PTF-1, bHLHb1, PTF1, TCP13, TFPD	1.58434	2.3922e-35	1.36675	5.75771e-46
AT3G02230	RGP1	reversibly glycosylated polypeptide 1	reversibly glycosylated polypeptide 1;(source:Araport11)	RGP1 is a UDP-arabinose mutase that catalyzes the interconversion between the pyranose and furanose forms of UDP-L-arabinose. It appears to be required for proper cell wall formation. rgp1/rgp2 (at5g15650) double mutants have a male gametophyte lethal phenotype. RGP1 fusion proteins can be found in the cytosol and peripherally associated with the Golgi apparatus. The mRNA is cell-to-cell mobile.	reversibly glycosylated polypeptide 1	ATRGP1, RGP1	1.01889	2.04246e-05	1.51493	1.41477e-22
AT3G02380	COL2	CONSTANS-like 2	CONSTANS-like 2;(source:Araport11)	homologous to the flowering-time gene CONSTANS (CO) encoding zinc-finger proteins	CONSTANS-like 2	ATCOL2, BBX3, COL2	-1.54613	0.00137444	-0.819105	0.0422333
AT3G02480	AT3G02480		Late embryogenesis abundant protein (LEA) family protein;(source:Araport11)	NULL	Late embryogenesis abundant protein (LEA) family protein	ABR	5.38507	5.95468e-20	3.65704	6.6162e-09
AT3G02640	AT3G02640		transmembrane protein;(source:Araport11)	NULL	NULL		-2.29195	0.000447273	0.00199406	0.998568
AT3G02770	AT3G02770		Ribonuclease E inhibitor RraA/Dimethylmenaquinone methyltransferase;(source:Araport11)	NULL	Ribonuclease E inhibitor RraA/Dimethylmenaquinone methyltransferase		-1.02565	8.03225e-09	-0.125916	0.567217
AT3G02820	AT3G02820		zinc knuckle (CCHC-type) family protein;(source:Araport11)	NULL	zinc knuckle (CCHC-type) family protein		-1.71498	3.69196e-05	0.606497	0.0975967
AT3G02840	AT3G02840		ARM repeat superfamily protein;(source:Araport11)	NULL	ARM repeat superfamily protein		-1.62485	0.0273064	-0.770555	0.412047
AT3G02870	VTC4		Inositol monophosphatase family protein;(source:Araport11)	Encodes a L-galactose-1-phosphate phosphatase, involved in ascorbate biosynthesis.	Inositol monophosphatase family protein	GPP, VTC4	-1.19645	1.33768e-07	-0.909697	8.77435e-06
AT3G02875	ILR1	IAA-LEUCINE RESISTANT 1	Peptidase M20/M25/M40 family protein;(source:Araport11)	Hydrolyzes amino acid conjugates of the plant growth regulator indole-3-acetic acid (IAA), including IAA-Leu and IAA-Phe. Uses Mg and Co ions as cofactors.	Peptidase M20/M25/M40 family protein	ILR1	1.25294	9.51764e-09	0.551294	6.08767e-05
AT3G03060	AT3G03060		P-loop containing nucleoside triphosphate hydrolases superfamily protein;(source:Araport11)	Homologue of animal ATPase Family AAA Domain-Containing Protein 3 (ATAD3), which is involved in mitochondrial nucleoid organization; interacts with SHOT1.	P-loop containing nucleoside triphosphate hydrolases superfamily protein	ATAD3A1, SBA1	1.99625	2.80164e-13	1.35728	2.95002e-08
AT3G03130	AT3G03130		lisH domain-like protein;(source:Araport11)	NULL	NULL		-2.21142	0.00410968	-0.459789	0.626214
AT3G03190	GSTF11	glutathione S-transferase F11	glutathione S-transferase F11;(source:Araport11)	Encodes glutathione transferase belonging to the phi class of GSTs. Naming convention according to Wagner et al. (2002).	glutathione S-transferase F11	ATGSTF11, ATGSTF6, GSTF11	-1.0043	2.31414e-08	-1.65944	9.47139e-08
AT3G03270	AT3G03270		Adenine nucleotide alpha hydrolases-like superfamily protein;(source:Araport11)	HRU1 is a hypoxia induced universal stress protein. It exists as two splice variants with AT3G03270.2 , which contains a putative dimerization domain, the predominant transcript found under anoxia. It is induced by RAP2.12. Subcellular localization is dynamic; under anoxia the localization of HRU1 shifts from cytoplasm to the plasma membrane.	Adenine nucleotide alpha hydrolases-like superfamily protein	HRU1	2.21709	2.13187e-10	0.527798	0.00517355
AT3G03341	AT3G03341		cold-regulated protein;(source:Araport11)	NULL	NULL		1.96018	2.17098e-07	0.124797	0.849997
AT3G03480	CHAT	acetyl CoA:(Z)-3-hexen-1-ol acetyltransferase	acetyl CoA:(Z)-3-hexen-1-ol acetyltransferase;(source:Araport11)	NULL	acetyl CoA:(Z)-3-hexen-1-ol acetyltransferase	CHAT	1.30516	7.98799e-11	0.951348	0.0111249
AT3G03670	AT3G03670		Peroxidase superfamily protein;(source:Araport11)	NULL	Peroxidase superfamily protein		-2.60218	0.0387506	-1.30387	0.225211
AT3G03700	AT3G03700		Plasma-membrane choline transporter family protein;(source:Araport11)	NULL	Plasma-membrane choline transporter family protein		1.0819	6.809e-05	1.10969	0.0015598
AT3G03820	SAUR29	SMALL AUXIN UP RNA 29	SAUR-like auxin-responsive protein family;(source:Araport11)	NULL	SAUR-like auxin-responsive protein family	SAUR29	-1.62063	0.00284253	-0.769054	0.112317
AT3G03830	SAUR28	SMALL AUXIN UP RNA 28	SAUR-like auxin-responsive protein family;(source:Araport11)	NULL	SAUR-like auxin-responsive protein family	SAUR28	-1.62129	0.0075842	-1.27215	0.0664001
AT3G03840	SAUR27	SMALL AUXIN UP RNA 27	SAUR-like auxin-responsive protein family;(source:Araport11)	NULL	SAUR-like auxin-responsive protein family	SAUR27	-1.64597	0.000856142	-0.952303	0.0302955
AT3G03850	SAUR26	SMALL AUXIN UP RNA 26	SAUR-like auxin-responsive protein family;(source:Araport11)	NULL	SAUR-like auxin-responsive protein family	SAUR26	-1.93215	2.18395e-05	-1.2717	0.000133375
AT3G03950	ECT1	evolutionarily conserved C-terminal region 1	evolutionarily conserved C-terminal region 1;(source:Araport11)	Physically interacts with CIPK1. Located in the nucleus.	evolutionarily conserved C-terminal region 1	ECT1	1.15476	8.59728e-21	0.222269	0.0382283
AT3G03990	AT3G03990		alpha/beta-Hydrolases superfamily protein;(source:Araport11)	Encodes an alpha/beta hydrolase essential for strigolactone signaling. Degradation of the protein is promoted by strigolactone. The mRNA is cell-to-cell mobile.	alpha/beta-Hydrolases superfamily protein	D14	1.2441	1.88217e-23	1.04992	2.45709e-34
AT3G04000	AT3G04000		NAD(P)-binding Rossmann-fold superfamily protein;(source:Araport11)	ChlADR is an aldehyde reductase that catalyzes the reduction of the aldehyde carbonyl groups on saturated and alpha,beta-unsaturated aldehydes with more than 5 carbons in vitro. The N-terminal region of this protein directs GFP to the chloroplast where where ChlADR likely helps to maintain the photosynthetic process by detoxifying reactive carbonyls formed during lipid peroxidation. In addition, …	NAD(P)-binding Rossmann-fold superfamily protein	ChlADR	3.77043	1.34205e-54	2.84381	3.22351e-37
AT3G04010	AT3G04010		O-Glycosyl hydrolases family 17 protein;(source:Araport11)	NULL	O-Glycosyl hydrolases family 17 protein		3.44826	5.42841e-14	1.76267	6.34905e-07
AT3G04050	AT3G04050		Pyruvate kinase family protein;(source:Araport11)	NULL	Pyruvate kinase family protein		1.8836	0.0139953	1.16236	0.259142
AT3G04070	NAC047	NAC domain containing protein 47	NAC domain containing protein 47;(source:Araport11)	NULL	NAC domain containing protein 47	ANAC047, NAC047, SHG, SHYG	1.741	1.30568e-06	0.297435	0.529787
AT3G04210	AT3G04210		Disease resistance protein (TIR-NBS class);(source:Araport11)	TN13 is a TIR-NBS protein involved in immune response. It co localizes with the ER and perinuclear membranes and interacts with MOS6. It also associates with the CC-NBS-LRR resistance protein RPS5 and contributes to RPS5-triggered immunity.	Disease resistance protein (TIR-NBS class)	TN13	-1.0416	0.000380438	0.015701	0.981833
AT3G04290	LTL1	Li-tolerant lipase 1	Li-tolerant lipase 1;(source:Araport11)	NULL	Li-tolerant lipase 1	ATLTL1, LTL1	-1.31753	0.0136732	-0.807486	0.0265046
AT3G04300	AT3G04300		RmlC-like cupins superfamily protein;(source:Araport11)	NULL	RmlC-like cupins superfamily protein		3.52496	1.45942e-09	5.01599	9.45633e-20
AT3G04620	DAN1	D NUCLDUO1-ACTIVATEEIC ACID BINDING PROTEIN 1	Alba DNA/RNA-binding protein;(source:Araport11)	Target promoter of the male germline-specific transcription factor DUO1.	Alba DNA/RNA-binding protein	DAN1	1.69883	0.000400319	0.662676	0.0833907
AT3G04720	PR4	pathogenesis-related 4	pathogenesis-related 4;(source:Araport11)	Encodes a protein similar to the antifungal chitin-binding protein hevein from rubber tree latex. mRNA levels increase in response to ethylene and turnip crinkle virus infection. The mRNA is cell-to-cell mobile.	pathogenesis-related 4	AtPR4, HEL, PR-4, PR4	-1.02343	0.014592	-0.218775	0.753333
AT3G04770	RPSAb	40s ribosomal protein SA B	40s ribosomal protein SA B;(source:Araport11)	NULL	40s ribosomal protein SA B	RPSAb	1.09423	3.82252e-05	1.06515	3.19479e-07
AT3G04960	AT3G04960		trichohyalin, putative (DUF3444);(source:Araport11)	NULL	Domain of unknown function (DUF3444)		-1.48962	0.00885061	-1.17576	0.0482111
AT3G05190	AT3G05190		D-aminoacid aminotransferase-like PLP-dependent enzymes superfamily protein;(source:Araport11)	NULL	D-aminoacid aminotransferase-like PLP-dependent enzymes superfamily protein		-2.0541	0.000268435	-2.89232	2.42488e-05
AT3G05360	RLP30	receptor like protein 30	receptor like protein 30;(source:Araport11)	NULL	receptor like protein 30	AtRLP30, RLP30	2.43831	1.34363e-11	1.9277	2.1748e-10
AT3G05390	AT3G05390		S-adenosyl-L-methionine-dependent methyltransferase;(source:Araport11)	NULL	NULL		2.19948	0.0223389	0.973341	0.47608
AT3G05470	AT3G05470		Actin-binding FH2 (formin homology 2) family protein;(source:Araport11)	NULL	Actin-binding FH2 (formin homology 2) family protein	FH11	-1.29218	0.0394537	-0.171976	0.829567
AT3G05500	AT3G05500		Rubber elongation factor protein (REF);(source:Araport11)	Encodes a protein that associates with lipid droplet surfaces and shares sequence homology with family of small rubber particle proteins. The mRNA is cell-to-cell mobile.	Rubber elongation factor protein (REF)	LDAP3, SRP3	1.37911	0.000126086	0.508352	0.0458347
AT3G05600	AT3G05600		alpha/beta-Hydrolases superfamily protein;(source:Araport11)	Encodes a cytosolic epoxide hydrolase capable of acting on 9,10-epoxystearic acid and on 12,13- epoxyoctadec-9-enoic acid that is involved in the synthesis of poly-hydroxylated cutin monomers.	alpha/beta-Hydrolases superfamily protein	AtEH1	-2.86368	0.000514128	-1.2758	0.0990839
AT3G05730	AT3G05730		defensin-like protein;(source:Araport11)	Encodes a defensin-like (DEFL) family protein. The mRNA is cell-to-cell mobile.	NULL		-2.10661	8.32706e-05	-0.774709	0.00957508
AT3G05740	RECQI1	RECQ helicase l1	RECQ helicase l1;(source:Araport11)	NULL	RECQ helicase l1	RECQI1	-1.88694	0.000236419	0.298093	0.499019
AT3G05880	RCI2A	RARE-COLD-INDUCIBLE 2A	Low temperature and salt responsive protein family;(source:Araport11)	Induced by low temperatures, dehydration and salt stress and ABA. Encodes a small (54 amino acids), highly hydrophobic protein that bears two potential transmembrane domains.	Low temperature and salt responsive protein family	RCI2A	1.57017	5.17831e-20	0.843186	4.34272e-09
AT3G06130	AT3G06130		Heavy metal transport/detoxification superfamily protein;(source:Araport11)	NULL	Heavy metal transport/detoxification superfamily protein	AtHMP25	-1.02317	0.00226719	-0.403877	0.183309
AT3G06145	AT3G06145		RING zinc finger protein;(source:Araport11)	NULL	NULL		-1.89423	0.00175082	-1.6882	0.000915744
AT3G06420	ATG8H	autophagy 8h	Ubiquitin-like superfamily protein;(source:Araport11)	Autophagy protein.	Ubiquitin-like superfamily protein	ATG8H	1.21639	7.54308e-08	0.789221	0.000417071
AT3G06490	MYB108	myb domain protein 108	myb domain protein 108;(source:Araport11)	Encodes a MYB transcription factor involved in regulating anther dehiscence as well as regulating cell death, and cuticle-related Botrytis immunity.	myb domain protein 108	AtMYB108, BOS1, MYB108	2.43378	1.86406e-06	1.1016	0.000533218
AT3G06530	AT3G06530		ARM repeat superfamily protein;(source:Araport11)	NULL	ARM repeat superfamily protein		1.24345	1.21488e-08	0.923845	9.21613e-07
AT3G06770	AT3G06770		Pectin lyase-like superfamily protein;(source:Araport11)	NULL	Pectin lyase-like superfamily protein	PGF4	-1.16079	3.57357e-05	-0.684562	0.0133099
AT3G06880	AT3G06880		Transducin/WD40 repeat-like superfamily protein;(source:Araport11)	NULL	Transducin/WD40 repeat-like superfamily protein		-1.56141	2.12411e-06	-0.197708	0.756293
AT3G07010	AT3G07010		Pectin lyase-like superfamily protein;(source:Araport11)	NULL	Pectin lyase-like superfamily protein		-1.87141	4.44813e-12	-0.919376	2.18446e-07
AT3G07090	AT3G07090		PPPDE putative thiol peptidase family protein;(source:Araport11)	Interacts with C3H59 via its WD40 domain and C-terminal region, respectively, in the nucleus.	PPPDE putative thiol peptidase family protein	Desi1	1.42198	2.02904e-09	1.01699	2.6341e-14
AT3G07150	AT3G07150		amino acid-ligase;(source:Araport11)	NULL	NULL		1.54829	0.00229864	-0.434648	0.55908
AT3G07195	AT3G07195		RPM1-interacting protein 4 (RIN4) family protein;(source:Araport11)	NULL	RPM1-interacting protein 4 (RIN4) family protein		-1.34183	0.00567909	-0.313525	0.632748
AT3G07200	AT3G07200		RING/U-box superfamily protein;(source:Araport11)	RING/U-box superfamily protein. SUMO- targeted ubiquitin ligase.	RING/U-box superfamily protein	STUbL3	-1.63799	5.17782e-14	-0.81173	0.00914074
AT3G07410	RABA5b	RAB GTPase homolog A5B	RAB GTPase homolog A5B;(source:Araport11)	NULL	RAB GTPase homolog A5B	AtRABA5b, RABA5b	-1.00796	6.67482e-08	-0.825122	9.94356e-05
AT3G07540	AT3G07540		Actin-binding FH2 (formin homology 2) family protein;(source:Araport11)	NULL	Actin-binding FH2 (formin homology 2) family protein	FH10	-1.50963	1.23262e-05	-0.637998	0.0972283
AT3G07650	COL9	CONSTANS-like 9	CONSTANS-like 9;(source:Araport11)	This gene belongs to the CO (CONSTANS) gene family. This gene family is divided in three subgroups: groups III, to which COL9 belongs, is characterised by one B-box (supposed to regulate protein-protein interactions) and a second diverged zinc finger. COL9 downregulates expression of CO (CONSTANS) as well as FT and SOC1 which are known regulatory targets of CO. The mRNA is cell-to-cell mobile.	CONSTANS-like 9	BBX7, COL9	1.39545	2.17591e-31	1.0526	2.2816e-14
AT3G07750	AT3G07750		3-5-exoribonuclease family protein;(source:Araport11)	NULL	3'-5'-exoribonuclease family protein	RRP42	1.12585	6.8653e-09	0.775936	3.29195e-06
AT3G07770	Hsp89.1	HEAT SHOCK PROTEIN 89.1	HEAT SHOCK PROTEIN 89.1;(source:Araport11)	NULL	HEAT SHOCK PROTEIN 89.1	AtHsp90-6, AtHsp90.6, Hsp89.1	1.16374	4.64899e-12	0.540884	0.000973231
AT3G07820	AT3G07820		Pectin lyase-like superfamily protein;(source:Araport11)	NULL	Pectin lyase-like superfamily protein		5.07058	0.0367932	2.02221	0.722106
AT3G07860	AT3G07860		Ubiquitin-like superfamily protein;(source:Araport11)	NULL	Ubiquitin-like superfamily protein		1.17124	2.75324e-07	0.892569	0.000215093
AT3G07970	QRT2	QUARTET 2	Pectin lyase-like superfamily protein;(source:Araport11)	Required for pollen separation during normal development. In qrt mutants, the outer walls of the four meiotic products of the pollen mother cell are fused, and pollen grains are released in tetrads.May be required for cell type-specific pectin degradation.	Pectin lyase-like superfamily protein	QRT2	3.19038	0.00189412	0.462252	0.731486
AT3G08590	iPGAM2	2,3-biphosphoglycerate-independent phosphoglycerate mutase 2	Phosphoglycerate mutase, 2,3-bisphosphoglycerate-independent;(source:Araport11)	Encodes a 2,3-biphosphoglycerate-independent phosphoglycerate mutase that is involved in pollen development and stomatal movement.	Phosphoglycerate mutase, 2,3-bisphosphoglycerate-independent	iPGAM2	1.12722	1.26675e-09	1.54066	7.16999e-12
AT3G08660	AT3G08660		Phototropic-responsive NPH3 family protein;(source:Araport11)	NULL	Phototropic-responsive NPH3 family protein		-1.06584	0.00135977	-1.12945	0.000362934
AT3G08690	UBC11	ubiquitin-conjugating enzyme 11	ubiquitin-conjugating enzyme 11;(source:Araport11)	NULL	ubiquitin-conjugating enzyme 11	ATUBC11, UBC11	1.2144	4.57732e-07	0.28361	0.0885667
AT3G08810	AT3G08810		Galactose oxidase/kelch repeat superfamily protein;(source:Araport11)	NULL	Galactose oxidase/kelch repeat superfamily protein		4.21272	0.00218094	2.61165	0.114289
AT3G08920	AT3G08920		Rhodanese/Cell cycle control phosphatase superfamily protein;(source:Araport11)	NULL	Rhodanese/Cell cycle control phosphatase superfamily protein	STR10	-1.33254	4.13574e-14	-0.76361	8.10948e-06
AT3G08940	LHCB4.2	light harvesting complex photosystem II	light harvesting complex photosystem II;(source:Araport11)	Lhcb4.2 protein (Lhcb4.2, protein involved in the light harvesting complex of photosystem II The mRNA is cell-to-cell mobile.	light harvesting complex photosystem II	LHCB4.2	-1.43172	4.84472e-05	-0.639607	3.6249e-06
AT3G08970	ATERDJ3A		DNAJ heat shock N-terminal domain-containing protein;(source:Araport11)	J domain protein localized in ER lumen. Can compensate for the growth defect in jem1 scj1 mutant yeast. Also shows similarity to HSP40 proteins and is induced by heat stress. At high temperatures, mutant alleles are not transmitted through the pollen due to defects in pollen tube growth.	DNAJ heat shock N-terminal domain-containing protein	ATERDJ3A, TMS1	2.31975	4.32714e-12	1.63408	1.11893e-09
AT3G09020	AT3G09020		alpha 1,4-glycosyltransferase family protein;(source:Araport11)	NULL	alpha 1,4-glycosyltransferase family protein		-1.01472	0.0206388	-0.198598	0.779615
AT3G09260	PYK10		Glycosyl hydrolase superfamily protein;(source:Araport11)	Encodes beta-glucosidase.The major constituent of ER bodies. One of the most abundant proteins in Arabidopsis seedlings. Exist in an soluble (inactive) and non-soluble (active) form, most probably formed in a polymerization process. Involved in the mutualistic interaction between Arabidopsis and the endophytic fungus Piriformospora indica.	Glycosyl hydrolase superfamily protein	BGLU23, LEB, PSR3.1, PYK10	2.17053	7.99169e-07	1.11379	0.0217977
AT3G09350	Fes1A	Fes1A	Fes1A;(source:Araport11)	Encodes one of the Arabidopsis orthologs of the human Hsp70-binding protein 1 (HspBP-1) and yeast Fes1p: Fes1A (AT3G09350), Fes1B (AT3G53800), Fes1C (AT5G02150). Fes1A is cytosolic and associates with cytosolic Hsp70. Mutants showed increased heat-sensitive phenotype suggestion the involvement of Fes1A in acquired thermotolerance. Does not have nucleotide exchange factor activity in vitro.	Fes1A	Fes1A	3.73065	1.31166e-15	1.48083	1.81678e-52
AT3G09390	MT2A	metallothionein 2A	metallothionein 2A;(source:Araport11)	metallothionein, binds to and detoxifies excess copper and other metals, limiting oxidative damage	metallothionein 2A	ATMT-1, ATMT-K, MT2A	1.16044	5.48821e-10	-0.0861238	0.714969
AT3G09440	AT3G09440		Heat shock protein 70 (Hsp 70) family protein;(source:Araport11)	Heat shock protein 70 isoform.	Heat shock protein 70 (Hsp 70) family protein	HSP70-3	2.21453	9.4659e-07	1.22658	3.28299e-25
AT3G09450	AT3G09450		fusaric acid resistance family protein;(source:Araport11)	NULL	NULL		1.78007	1.08902e-06	0.887829	0.017924
AT3G09550	AT3G09550		Ankyrin repeat family protein;(source:Araport11)	NULL	Ankyrin repeat family protein		-1.18295	6.34629e-05	-0.983986	8.90224e-05
AT3G09640	APX2	ascorbate peroxidase 2	ascorbate peroxidase 2;(source:Araport11)	Encodes a cytosolic ascorbate peroxidase APX2. Ascorbate peroxidases are enzymes that scavenge hydrogen peroxide in plant cells. Eight types of APX have been described for Arabidopsis: three cytosolic (APX1, APX2, APX6), two chloroplastic types (stromal sAPX, thylakoid tAPX), and three microsomal (APX3, APX4, APX5) isoforms.	ascorbate peroxidase 2	APX1B, APX2, AtAPX2	9.21403	9.02059e-18	2.01707	0.469912
AT3G09720	AT3G09720		P-loop containing nucleoside triphosphate hydrolases superfamily protein;(source:Araport11)	NULL	P-loop containing nucleoside triphosphate hydrolases superfamily protein	AtRH57, RH57	1.24392	2.53157e-15	0.749924	9.47139e-08
AT3G09800	AT3G09800		SNARE-like superfamily protein;(source:Araport11)	SNARE-like superfamily protein;(source:Araport11), similar to yeast RET3.	SNARE-like superfamily protein		-1.25972	1.54814e-08	-0.847222	0.00161
AT3G09870	AT3G09870		SAUR-like auxin-responsive protein family;(source:Araport11)	NULL	SAUR-like auxin-responsive protein family	SAUR48	-1.84206	0.000504655	-1.48622	0.00837678
AT3G10020	AT3G10020		plant/protein;(source:Araport11)	NULL	NULL	HUP26	1.31886	1.96975e-05	-0.156804	0.615685
AT3G10060	AT3G10060		FKBP-like peptidyl-prolyl cis-trans isomerase family protein;(source:Araport11)	NULL	FKBP-like peptidyl-prolyl cis-trans isomerase family protein		-1.35876	6.943e-07	-0.713264	3.74217e-05
AT3G10110	MEE67	maternal effect embryo arrest 67	Mitochondrial import inner membrane translocase subunit Tim17/Tim22/Tim23 family protein;(source:Araport11)	NULL	Mitochondrial import inner membrane translocase subunit Tim17/Tim22/Tim23 family protein	MEE67	1.26625	0.00178834	1.30114	0.000325095
AT3G10150	PAP16	purple acid phosphatase 16	purple acid phosphatase 16;(source:Araport11)	NULL	purple acid phosphatase 16	ATPAP16, PAP16	-1.32548	2.07093e-05	-1.30626	1.44411e-05
AT3G10280	KCS14	3-ketoacyl-CoA synthase 14	3-ketoacyl-CoA synthase 14;(source:Araport11)	Encodes KCS14, a member of the 3-ketoacyl-CoA synthase family involved in the biosynthesis of VLCFA (very long chain fatty acids).	3-ketoacyl-CoA synthase 14	KCS14	1.15988	0.0363201	0.428483	0.647237
AT3G10340	PAL4	phenylalanine ammonia-lyase 4	phenylalanine ammonia-lyase 4;(source:Araport11)	Encodes PAL4, a putative a phenylalanine ammonia-lyase. Arabidopsis has four PALs: AT2G37040 (PAL1), AT3G53260 (PAL2), AT5G04230 (PAL3) and AT3G10340 (PAL4).	phenylalanine ammonia-lyase 4	PAL4	1.35255	2.21156e-07	0.833681	0.00052011
AT3G10450	SCPL7	serine carboxypeptidase-like 7	serine carboxypeptidase-like 7;(source:Araport11)	NULL	serine carboxypeptidase-like 7	SCPL7	1.16862	0.00172085	-1.00029	0.000395644
AT3G10520	HB2	haemoglobin 2	hemoglobin 2;(source:Araport11)	Encodes a class 2 non-symbiotic hemoglobin. Over-expression of AHb2 in seeds led to a 40% increase in the total fatty acid content of developing and mature seeds in three subsequent generations. This was mainly due to an increase in the poly-unsaturated C18:2 (omega-6) linoleic and C18:3 (omega-3) alpha-linolenic acids.	haemoglobin 2	AHB2, ARATH GLB2, ATGLB2, GLB2, HB2, NSHB2, PGB2	-1.05886	4.37981e-06	-0.838515	7.95806e-06
AT3G10525	LGO	LOSS OF GIANT CELLS FROM ORGANS	LOSS OF GIANT CELLS FROM ORGANS;(source:Araport11)	Encodes LGO (loss of giant cells from organs) required for endoreduplication in sepal giant cell formation. Giant cells in both leaves and sepals are absent in lgo mutants. LGO is a member of a plant specific cell cycle inhibitor family SIAMESE and was originally named as SMR1(SIAMESE RELATED 1).	LOSS OF GIANT CELLS FROM ORGANS	LGO, SMR1	1.07227	2.07851e-07	0.315235	0.403992
AT3G10530	AT3G10530		Transducin/WD40 repeat-like superfamily protein;(source:Araport11)	NULL	Transducin/WD40 repeat-like superfamily protein		1.36305	1.15074e-07	1.11227	1.01046e-09
AT3G10560	UNE9	UNFERTILIZED EMBRYO SAC 9	Cytochrome P450 superfamily protein;(source:Araport11)	member of CYP77A	Cytochrome P450 superfamily protein	CYP77A7, UNE9	4.67932	0.000637605	1.44679	0.638536
AT3G10570	CYP77A6	cytochrome P450, family 77, subfamily A, polypeptide 6	cytochrome P450, family 77, subfamily A, polypeptide 6;(source:Araport11)	member of CYP77A	cytochrome P450, family 77, subfamily A, polypeptide 6	CYP77A6	-1.77694	7.97676e-06	-1.15779	0.0013757
AT3G10680	AT3G10680		HSP20-like chaperones superfamily protein;(source:Araport11)	SLI1 is a heat shock like protein that is found in sieve elements, sieve plates and spherical bodies peripheral to the mitochondria. Mutants show increased phloem feeding by aphids and decreased heat tolerance.	HSP20-like chaperones superfamily protein	SLI1	-1.27097	0.0387936	-0.352029	0.647372
AT3G10720	AT3G10720		Plant invertase/pectin methylesterase inhibitor superfamily;(source:Araport11)	Pectin methylesterase inhibitor; INVI-PMEI protein isoform which clustered with a PME.	Plant invertase/pectin methylesterase inhibitor superfamily	PMEI-PME25	-1.47171	1.72729e-10	-0.855987	0.000499402
AT3G10910	AT3G10910		RING/U-box superfamily protein;(source:Araport11)	NULL	RING/U-box superfamily protein	ATL72, DAFL1	1.2933	0.00854037	0.210306	0.830103
AT3G10912á	unknown						1.2933	0.00854037	0.210306	0.830103
AT3G10940	LSF2	LIKE SEX4 2	dual specificity protein phosphatase (DsPTP1) family protein;(source:Araport11)	Encodes a protein with a predicted dual-specificity phosphatase domain, similar to the glucan phosphorylases SEX4 and LSF1, however, it lacks the carbohydrate binding domain present in those proteins. Has phosphoglucan phosphatase activity. It binds to starch and specifically hydrolyzes phosphate from the C3-position.	dual specificity protein phosphatase (DsPTP1) family protein	LSF2	-1.6566	7.18541e-11	-1.22841	1.0352e-06
AT3G11010	RLP34	receptor like protein 34	receptor like protein 34;(source:Araport11)	NULL	receptor like protein 34	AtRLP34, RLP34	-1.75517	5.13017e-06	-0.34806	0.463046
AT3G11020	DREB2B	DRE/CRT-binding protein 2B	DRE/CRT-binding protein 2B;(source:Araport11)	encodes a member of the DREB subfamily A-2 of ERF/AP2 transcription factor family (DREB2B). The protein contains one AP2 domain. There are eight members in this subfamily including DREB2A.	DRE/CRT-binding protein 2B	DREB2, DREB2B	1.86407	1.31407e-08	0.797164	0.000442789
AT3G11050	FER2	ferritin 2	ferritin 2;(source:Araport11)	NULL	ferritin 2	ATFER2, FER2	3.54834	3.24104e-07	1.89787	0.0299808
AT3G11080	RLP35	receptor like protein 35	receptor like protein 35;(source:Araport11)	NULL	receptor like protein 35	AtRLP35, RLP35	-1.57549	4.6277e-06	-0.264071	0.58158
AT3G11150	AT3G11150		2-oxoglutarate (2OG) and Fe(II)-dependent oxygenase superfamily protein;(source:Araport11)	NULL	2-oxoglutarate (2OG) and Fe(II)-dependent oxygenase superfamily protein		2.01247	0.00124665	-0.086459	0.936817
AT3G11260	WOX5	WUSCHEL related homeobox 5	WUSCHEL related homeobox 5;(source:Araport11)	WOX5 is a member of the Wuschel (WUS) family of homeodomain transcription factors and is required for quiescent center (QC) function and columella stem cell maintenance in the root meristem. It is expressed in the QC and moves to the columella stem cells where it represses their differentiation. WOX5 binds members of the Topless family of transcriptional co-repressors.	WUSCHEL related homeobox 5	WOX5, WOX5B	3.74945	0.0483585	3.0151	0.272802
AT3G11340	UGT76B1	UDP-dependent glycosyltransferase 76B1	UDP-Glycosyltransferase superfamily protein;(source:Araport11)	Encodes a uridine diphosphate-dependent glucosyltransferase that conjugates isoleucic acid and modulates plant defense via glucosylation of N-hydroxypipecolic acid.	UDP-Glycosyltransferase superfamily protein	UGT76B1	3.73008	1.15058e-12	5.96524	9.24133e-20
AT3G11430	GPAT5	GLYCEROL-3-PHOSPHATE sn-2-ACYLTRANSFERASE 5	glycerol-3-phosphate acyltransferase 5;(source:Araport11)	sn-glycerol-3-phosphate 2-O-acyltransferas, involved in the biosynthesis of suberin polyester.	glycerol-3-phosphate acyltransferase 5	ATGPAT5, GPAT5	4.01354	9.05019e-05	2.56359	0.0554013
AT3G11480	BSMT1		S-adenosyl-L-methionine-dependent methyltransferases superfamily protein;(source:Araport11)	The gene encodes a SABATH methyltransferase that methylates both salicylic acid and benzoic acid. It is highly expressed in flowers, induced by biotic and abiotic stress and thought to be involved in direct defense mechanism.	S-adenosyl-L-methionine-dependent methyltransferases superfamily protein	ATBSMT1, BSMT1	2.61474	2.52466e-15	2.05625	5.67623e-07
AT3G11520	CYCB1;3	CYCLIN B1;3	CYCLIN B1;(source:Araport11)	Encodes a B-type mitotic cyclin.	CYCLIN B1;3	CYC2, CYCB1;3	-1.72948	0.0425804	0.0885107	0.936817
AT3G11570	TBL8	TRICHOME BIREFRINGENCE-LIKE 8	TRICHOME BIREFRINGENCE-LIKE 8;(source:Araport11)	Encodes a member of the TBL (TRICHOME BIREFRINGENCE-LIKE) gene family containing a plant-specific DUF231 (domain of unknown function) domain. TBL gene family has 46 members, two of which (TBR/AT5G06700 and TBL3/AT5G01360) have been shown to be involved in the synthesis and deposition of secondary wall cellulose, presumably by influencing the esterification state of pectic polymers. A nomenclature…	TRICHOME BIREFRINGENCE-LIKE 8	TBL8	1.51369	4.3802e-09	0.898955	0.00385654
AT3G11580	AT3G11580		AP2/B3-like transcriptional factor family protein;(source:Araport11)	SOD7 encodes nuclear localized B3 DNA binding domain and a transcriptional repression motif. Belongs to the RAV gene family. Functions in regulation of seed size and binds to and represses KLU. Transcription repressor involved in regulation of inflorescence architecture.	AP2/B3-like transcriptional factor family protein	NGAL2, SOD7	1.97044	9.20171e-18	1.86059	2.70559e-27
AT3G11630	AT3G11630		Thioredoxin superfamily protein;(source:Araport11)	Encodes a 2-Cys peroxiredoxin (2-Cys PrxA) that contains two catalytic Cys residues. Functions in redox cascade with TrxL2 via the ferredoxin-thioredoxin reductase (FTR)/thioredoxin (Trx) pathway to mediate the light-responsive reductive control of target proteins. Continuously transfers reducing power from TrxL2 to H2O2.	Thioredoxin superfamily protein	2CPA	-1.1272	0.000617818	-0.107333	0.815167
AT3G11690	AT3G11690		hypothetical protein;(source:Araport11)	NULL	NULL		1.23164	1.33572e-14	0.365625	0.0696376
AT3G12145	FLR1	FLOR1	Leucine-rich repeat (LRR) family protein;(source:Araport11)	A novel leucine-rich repeat protein. Interacts directly with MADS domain transcription factor.	Leucine-rich repeat (LRR) family protein	FLR1, FTM4	1.65083	1.34293e-07	1.9297	3.15771e-18
AT3G12270	PRMT3	protein arginine methyltransferase 3	protein arginine methyltransferase 3;(source:Araport11)	NULL	protein arginine methyltransferase 3	ATPRMT3, PRMT3	1.37839	6.14768e-08	0.941562	5.8725e-06
AT3G12340	AT3G12340		FKBP-like peptidyl-prolyl cis-trans isomerase family protein;(source:Araport11)	NULL	FKBP-like peptidyl-prolyl cis-trans isomerase family protein		1.08956	9.392e-07	0.818643	2.83104e-05
AT3G12500	HCHIB	basic chitinase	basic chitinase;(source:Araport11)	encodes a basic chitinase involved in ethylene/jasmonic acid mediated signalling pathway during systemic acquired resistance based on expression analyses.	basic chitinase	ATHCHIB, B-CHI, CHI-B, HCHIB, PR-3, PR3	-1.22095	0.0256384	-3.45269	4.6924e-14
AT3G12510	AT3G12510		MADS-box family protein;(source:Araport11)	NULL	MADS-box family protein		2.82801	1.54572e-08	0.906839	0.000755802
AT3G12520	SULTR4;2	sulfate transporter 4;2	sulfate transporter 4;(source:Araport11)	Encodes a sulfate transporter that in induced under sulfate limitation.	sulfate transporter 4;2	SULTR4;2	-1.08713	0.0199147	-2.18142	5.08905e-08
AT3G12580	HSP70	heat shock protein 70	heat shock protein 70;(source:Araport11)	Cytoplasmically localized member of the heat shock protein 70 family. Forms complex(heat shock granule) with J3. Mutants are heat sensitive and show increased accummulation of insoluble proteins suggesting a role in thermotolerance.	heat shock protein 70	ATHSP70, HSC70-4, HSP70, HSP70-4	5.82411	1.10961e-29	2.34342	1.7655e-32
AT3G12610	DRT100	DNA-DAMAGE REPAIR/TOLERATION 100	Leucine-rich repeat (LRR) family protein;(source:Araport11)	Plays role in DNA-damage repair/toleration. Partially complements RecA- phenotypes.	Leucine-rich repeat (LRR) family protein	DRT100	-1.62527	2.19065e-05	-0.991839	0.00013145
AT3G12710	AT3G12710		DNA glycosylase superfamily protein;(source:Araport11)	NULL	DNA glycosylase superfamily protein		-1.50556	0.00129923	-0.550298	0.00766577
AT3G12780	PGK1	phosphoglycerate kinase 1	phosphoglycerate kinase 1;(source:Araport11)	PGK1 was localized exclusively in the chloroplasts of photosynthetic tissues and is the photosynthetic isoform. The pgk1.1 knock-down mutant displayed reduced growth, lower photosynthetic capacity and starch content. Expression studies in PGK mutants showed that PGK1 and PGK3 were down-regulated in pgk3.2 and pgk1.1, respectively. These results indicate that the down-regulation of photosynthetic …	phosphoglycerate kinase 1	PGK1, PGKp1	-1.315	6.40283e-07	-0.542991	0.00284082
AT3G12860	AT3G12860		NOP56-like pre RNA processing ribonucleoprotein;(source:Araport11)	NULL	NOP56-like pre RNA processing ribonucleoprotein		1.37094	3.33723e-05	1.47077	6.91433e-07
AT3G12870	AT3G12870		transmembrane protein;(source:Araport11)	NULL	NULL		-3.2888	0.00669752	-0.349352	0.786245
AT3G13080	ABCC3	ATP-binding cassette C3	multidrug resistance-associated protein 3;(source:Araport11)	encodes an ATP-dependent MRP-like ABC transporter able to transport glutathione-conjugates as well as chlorophyll catabolites. The expression of this gene is upregulated by herbicide safeners such as benoxacor and fenclorim.	multidrug resistance-associated protein 3	ABCC3, ATMRP3, MRP3	1.63476	1.62814e-09	2.05659	2.6612e-15
AT3G13150	AT3G13150		Tetratricopeptide repeat (TPR)-like superfamily protein;(source:Araport11)	NULL	Tetratricopeptide repeat (TPR)-like superfamily protein		1.45854	1.54814e-08	1.16359	2.31803e-09
AT3G13180	AT3G13180		NOL1/NOP2/sun family protein / antitermination NusB domain-containing protein;(source:Araport11)	NULL	NOL1/NOP2/sun family protein / antitermination NusB domain-containing protein	AtTRM4e, TRM4e	-1.04622	4.25592e-05	-0.587762	0.0332517
AT3G13230	AT3G13230		RNA-binding KH domain-containing protein;(source:Araport11)	NULL	RNA-binding KH domain-containing protein	AtKH14	1.04281	5.45569e-05	1.01729	1.55937e-06
AT3G13275	AT3G13275		transmembrane protein;(source:Araport11)	NULL	NULL		1.11378	0.000956288	0.324289	0.323616
AT3G13310	AT3G13310		Chaperone DnaJ-domain superfamily protein;(source:Araport11)	NULL	Chaperone DnaJ-domain superfamily protein	DJC66	1.61427	9.74902e-09	2.35197	3.86683e-19
AT3G13400	sks13	SKU5 similar 13	SKU5 similar 13;(source:Araport11)	Encodes a pollen/pollen tube-specific gene that is essential for pollen tube growth in the transmitting tract by mediating the biosynthesis of JA that modifies the components of pollen tube cell walls. The SKS13 protein was distributed throughout the cytoplasm and pollen tube walls at the apical region.	SKU5 similar 13	SKS13	5.79651	0.00179483	2.61053	0.387404
AT3G13404	AT3G13404		hypothetical protein;(source:Araport11)	NULL	NULL		-1.62721	0.00046367	-1.98719	0.000284346
AT3G13520	AGP12	arabinogalactan protein 12	arabinogalactan protein 12;(source:Araport11)	Encodes a GPI-anchored arabinogalactan (AG) peptide with a short 'classical' backbone of 10 amino acids, seven of which are conserved among the 4 other Arabidopsis AG peptides. These peptides may be involved in cell signaling.	arabinogalactan protein 12	AGP12, ATAGP12	1.61638	9.16858e-08	1.22291	1.72765e-05
AT3G13540	MYB5	myb domain protein 5	myb domain protein 5;(source:Araport11)	Encodes a member of the MYB family of transcriptional regulators. MYB5 act as a negative regulator of trichome branching and play a role in the correct formation of the seed coat and possibly the formation the underlying endosperm layers. Loss of function mutations have defects in seed coat mucilage and columella cells as well as trichome defects (smaller and reduced number of branches).	myb domain protein 5	ATMYB5, MYB5	1.68851	0.0490387	0.904632	0.478461
AT3G13560	AT3G13560		O-Glycosyl hydrolases family 17 protein;(source:Araport11)	NULL	O-Glycosyl hydrolases family 17 protein		-1.07699	1.48004e-06	-0.216817	0.493594
AT3G13610	AT3G13610		2-oxoglutarate (2OG) and Fe(II)-dependent oxygenase superfamily protein;(source:Araport11)	Encodes a Fe(II)- and 2-oxoglutarate-dependent dioxygenase family gene F6'H1. Mutations in this gene compromise iron uptake and the production of fluorescent phenolics involved in Fe uptake. The mRNA is cell-to-cell mobile.	2-oxoglutarate (2OG) and Fe(II)-dependent oxygenase superfamily protein	F6'H1	-1.32788	0.0363219	0.197847	0.855176
AT3G13650	AT3G13650		Disease resistance-responsive (dirigent-like protein) family protein;(source:Araport11)	NULL	Disease resistance-responsive (dirigent-like protein) family protein		1.2798	0.0273122	1.5057	0.0350073
AT3G13690	AT3G13690		kinase with adenine nucleotide alpha hydrolases-like domain-containing protein;(source:Araport11)	NULL	Protein kinase protein with adenine nucleotide alpha hydrolases-like domain		-1.21314	2.55765e-08	-0.605706	3.39745e-07
AT3G13700	AT3G13700		RNA-binding (RRM/RBD/RNP motifs) family protein;(source:Araport11)	NULL	RNA-binding (RRM/RBD/RNP motifs) family protein		-1.24817	4.09526e-10	-0.737181	0.000240666
AT3G13790	ATBFRUCT1		Glycosyl hydrolases family 32 protein;(source:Araport11)	Encodes a protein with invertase activity.	Glycosyl hydrolases family 32 protein	ATBFRUCT1, AtCWI1, ATCWINV1, CWI1	1.85094	7.57135e-12	2.37867	2.37419e-24
AT3G13840	AT3G13840		GRAS family transcription factor;(source:Araport11)	NULL	GRAS family transcription factor		-5.36776	0.000166566	-2.56997	0.0205957
AT3G13880	AT3G13880		Tetratricopeptide repeat (TPR)-like superfamily protein;(source:Araport11)	Encodes a pentatricopeptide repeat (PPR) protein involved in RNA editing in mitochondria.	Tetratricopeptide repeat (TPR)-like superfamily protein	OTP72	1.46762	1.16214e-05	0.438376	0.357196
AT3G13940	AT3G13940		DNA binding / DNA-directed RNA polymerase;(source:Araport11)	NULL	DNA binding;DNA-directed RNA polymerases		1.1794	1.29006e-08	1.16841	3.68702e-21
AT3G14060	AT3G14060		hypothetical protein;(source:Araport11)	NULL	NULL		1.231	0.00335663	1.08305	0.00532803
AT3G14150	HAOX2		Aldolase-type TIM barrel family protein;(source:Araport11)	NULL	Aldolase-type TIM barrel family protein	HAOX2	-1.00246	4.07138e-14	-0.948959	7.30877e-11
AT3G14210	ESM1	epithiospecifier modifier 1	GDSL-like lipase/acylhydrolase superfamily protein;(source:Araport11)	A semidominant QTL which has an epistatic effect on the Epithiospecifier gene. Represses nitrile formation and favors isothiocyanate production during glucosinolate hydrolysis. The functional allele deters the insect herbivory T. ni.	epithiospecifier modifier 1	ESM1	-1.91692	3.79937e-07	-0.784037	0.0247793
AT3G14220	AT3G14220		GDSL-like Lipase/Acylhydrolase superfamily protein;(source:Araport11)	GDSL-motif esterase/acyltransferase/lipase. Enzyme group with broad substrate specificity that may catalyze acyltransfer or hydrolase reactions with lipid and non-lipid substrates.	GDSL-like Lipase/Acylhydrolase superfamily protein	GGL18	-1.20202	3.15115e-06	-0.566632	0.0111554
AT3G14395	AT3G14395		hypothetical protein;(source:Araport11)	Protein Involved in the Regulation of Herbivore-Associated Signaling Pathways, affecting the expression of genes involved in biosynthesis and signaling of the jasmonic acid and salicylic acid hormones.	NULL	MATI	2.17957	0.0010721	1.40506	0.05536
AT3G14550	GGPS3	geranylgeranyl pyrophosphate synthase 3	geranylgeranyl pyrophosphate synthase 3;(source:Araport11)	Encodes a protein with geranylgeranyl pyrophosphate synthase activity involved in isoprenoid biosynthesis. The enzyme appears to be targeted to the chloroplast in epidermal cells and guard cells of leaves, and in etioplasts in roots.	geranylgeranyl pyrophosphate synthase 3	AtGFPPS2, GFPPS2, GGPPS7, GGPS3	1.46325	0.000774012	0.172157	0.857367
AT3G14630	CYP72A9	cytochrome P450, family 72, subfamily A, polypeptide 9	cytochrome P450, family 72, subfamily A, polypeptide 9;(source:Araport11)	putative cytochrome P450	cytochrome P450, family 72, subfamily A, polypeptide 9	CYP72A9	1.68402	0.00173679	1.61205	0.00386
AT3G14740	AT3G14740		RING/FYVE/PHD zinc finger superfamily protein;(source:Araport11)	NULL	RING/FYVE/PHD zinc finger superfamily protein		-1.60167	0.00892487	0.877223	0.0617964
AT3G14770	SWEET2		Nodulin MtN3 family protein;(source:Araport11)	NULL	Nodulin MtN3 family protein	AtSWEET2, SWEET2	1.60196	4.69068e-06	0.548904	0.0378213
AT3G14850	TBL41	TRICHOME BIREFRINGENCE-LIKE 41	TRICHOME BIREFRINGENCE-LIKE 41;(source:Araport11)	Encodes a member of the TBL (TRICHOME BIREFRINGENCE-LIKE) gene family containing a plant-specific DUF231 (domain of unknown function) domain. TBL gene family has 46 members, two of which (TBR/AT5G06700 and TBL3/AT5G01360) have been shown to be involved in the synthesis and deposition of secondary wall cellulose, presumably by influencing the esterification state of pectic polymers. A nomenclature…	TRICHOME BIREFRINGENCE-LIKE 41	TBL41	1.57044	0.000134726	1.18918	0.00808765
AT3G14900	EMB3120	EMBRYO DEFECTIVE 3120	hypothetical protein;(source:Araport11)	NULL	NULL	EMB3120	1.16397	0.00336061	0.824901	0.0269988
AT3G14930	HEME1		Uroporphyrinogen decarboxylase;(source:Araport11)	NULL	Uroporphyrinogen decarboxylase	HEME1	-1.04311	0.000388028	-0.160119	0.630491
AT3G14990	DJ1A	DJ-1 homolog A	Class I glutamine amidotransferase-like superfamily protein;(source:Araport11)	Encodes a homolog of animal DJ-1 superfamily protein. In the A. thaliana genome, three genes encoding close homologs of human DJ-1 were identified AT3G14990 (DJ1A), AT1G53280 (DJ1B) and AT4G34020 (DJ1C). Among the three homologs, DJ1C is essential for chloroplast development and viability. It exhibits glyoxalase activity towards glyoxal and methylglyoxal. The mRNA is cell-to-cell mobile.	Class I glutamine amidotransferase-like superfamily protein	AtDJ1A, DJ-1a, DJ1A	1.01792	1.71466e-06	1.09872	6.08377e-10
AT3G15000	RIP1	RNA-editing factor interacting protein 1	cobalt ion binding protein;(source:Araport11)	Encodes RIP1 (RNA-editing factor interacting protein 1). Involved in chloroplast and mitochondrial RNA editing. The mRNA is cell-to-cell mobile.	cobalt ion binding	MORF8, RIP1	1.05695	6.30924e-14	0.748685	9.27293e-07
AT3G15080	AT3G15080		Polynucleotidyl transferase, ribonuclease H-like superfamily protein;(source:Araport11)	NULL	Polynucleotidyl transferase, ribonuclease H-like superfamily protein		1.10609	2.79907e-11	0.834887	1.01289e-07
AT3G15320	AT3G15320		transposable_element_gene;(source:Araport11);similar to unknown protein [Arabidopsis thaliana] (TAIR:AT5G32620.1);(source:TAIR10)	NULL	transposable element gene		-1.55852	0.00369217	-1.16901	0.0505486
AT3G15340	PPI2	proton pump interactor 2	proton pump interactor 2;(source:Araport11)	Encodes PPI2 (proton pump interactor 2), a homologue of PPI1, a protein that interacts with the plasma membrane H+ ATPase AHA1.	proton pump interactor 2	PPI2	2.80835	0.000105993	2.81785	9.94209e-06
AT3G15352	COX17	cytochrome c oxidase 17	cytochrome c oxidase 17;(source:Araport11)	Encodes protein similar to yeast COX17, a copper-binding protein that mediates the delivery of Cu to the mitochondria for the assembly of a functional cytochrome oxidase complex.	cytochrome c oxidase 17	ATCOX17, COX17	1.63097	3.35e-15	1.65651	4.97378e-13
AT3G15450	AT3G15450		aluminum induced protein with YGL and LRDR motifs;(source:Araport11)	NULL	Aluminium induced protein with YGL and LRDR motifs		1.65209	7.5095e-22	0.705755	0.00160872
AT3G15500	NAC3	NAC domain containing protein 3	NAC domain containing protein 3;(source:Araport11)	Encodes an ATAF-like NAC-domain transcription factor that doesn't contain C-terminal sequences shared by CUC1, CUC2 and NAM. Note: this protein (AtNAC3) is not to be confused with the protein encoded by locus AT3G29035, which, on occasion, has also been referred to as AtNAC3. The mRNA is cell-to-cell mobile.	NAC domain containing protein 3	ANAC055, ANAC55, ATNAC3, NAC055, NAC3	1.55993	0.000292942	1.13305	0.0147864
AT3G15530	AT3G15530		S-adenosyl-L-methionine-dependent methyltransferases superfamily protein;(source:Araport11)	NULL	S-adenosyl-L-methionine-dependent methyltransferases superfamily protein		-1.14118	0.000532166	-1.16436	0.000441015
AT3G15540	IAA19	indole-3-acetic acid inducible 19	indole-3-acetic acid inducible 19;(source:Araport11)	Primary auxin-responsive gene. Involved in the regulation stamen filaments development.	indole-3-acetic acid inducible 19	IAA19, MSG2	-1.39078	1.05093e-09	-0.288253	0.196243
AT3G15550	AT3G15550		trichohyalin;(source:Araport11)	NULL	NULL		-1.75886	0.00168944	-0.451681	0.450801
AT3G15630	AT3G15630		plant/protein;(source:Araport11)	NULL	NULL		1.39773	7.34876e-32	1.23373	1.0579e-14
AT3G15650	AT3G15650		alpha/beta-Hydrolases superfamily protein;(source:Araport11)	NULL	alpha/beta-Hydrolases superfamily protein		-1.34377	0.00448263	-1.64072	0.0215271
AT3G15670	AT3G15670		Late embryogenesis abundant protein (LEA) family protein;(source:Araport11)	NULL	Late embryogenesis abundant protein (LEA) family protein	LEA29, LEA76	2.824	0.0187883	-0.164825	0.968627
AT3G15680	AT3G15680		Ran BP2/NZF zinc finger-like superfamily protein;(source:Araport11)	NULL	Ran BP2/NZF zinc finger-like superfamily protein		-1.38463	0.00015375	-0.457603	0.348819
AT3G15720	AT3G15720		Pectin lyase-like superfamily protein;(source:Araport11)	NULL	Pectin lyase-like superfamily protein		2.49514	2.39866e-06	2.22717	0.000262271
AT3G15830	AT3G15830		phosphatidic acid phosphatase-related / PAP2-like protein;(source:Araport11)	NULL	phosphatidic acid phosphatase-related / PAP2-related		3.25323	0.0465998	-0.105087	0.983614
AT3G15950	NAI2		DNA topoisomerase-like protein;(source:Araport11)	Similar to TSK-associating protein 1 (TSA1), contains 10 EFE repeats, a novel repeat sequence unique to plants. Expressed preferentially in the roots.Protein is localized to ER bodies- an endoplasmic reticulum derived structure. Loss of function mutations lack ER bodies.	DNA topoisomerase-related	NAI2	1.84087	3.35472e-16	1.785	9.11778e-08
AT3G16050	PDX1.2	pyridoxine biosynthesis 1.2	pyridoxine biosynthesis 1.2;(source:Araport11)	Encodes a protein with pyridoxal phosphate synthase activity whose transcripts were detected mostly in roots and accumulate during senescence. The protein was found in very low abundance, which prevented a specific localisation.	pyridoxine biosynthesis 1.2	A37, ATPDX1.2, PDX1.2	3.25233	8.13707e-08	-0.847168	5.38454e-06
AT3G16130	ROPGEF13	ROP (rho of plants) guanine nucleotide exchange factor 13	RHO guanyl-nucleotide exchange factor 13;(source:Araport11)	Encodes a member of KPP-like gene family, homolog of KPP (kinase partner protein) gene in tomato. Also a member of the RopGEF (guanine nucleotide exchange factor) family, containing the novel PRONE domain (plant-specific Rop nucleotide exchanger), which is exclusively active towards members of the Rop subfamily.	RHO guanyl-nucleotide exchange factor 13	ATROPGEF13, PIRF2, ROPGEF13	-3.55598	0.0209047	-1.11551	0.407328
AT3G16140	PSAH-1	photosystem I subunit H-1	photosystem I subunit H-1;(source:Araport11)	Encodes subunit H of photosystem I reaction center subunit VI.	photosystem I subunit H-1	PSAH-1	-1.02361	0.000150674	-0.385167	4.20544e-05
AT3G16250	PnsB3	Photosynthetic NDH subcomplex B 3	NDH-dependent cyclic electron flow 1;(source:Araport11)	encodes a novel subunit of the chloroplast NAD(P)H dehydrogenase complex, involved in cyclic electron flow around photosystem I to produce ATP. Contains a 4Fe-4S cluster.	NDH-dependent cyclic electron flow 1	NDF4, PnsB3	-1.08879	0.000862136	-0.820897	0.00305515
AT3G16330	AT3G16330		Avr9/Cf-9 rapidly elicited protein;(source:Araport11)	NULL	NULL		3.39908	1.68473e-13	3.44973	3.50181e-19
[truncated: 1,577 more rows]

## Sheet: DEGs_60s_treatment
The differentially expressed genes (DEGs) for the comparison between control and 60s treatment. The DEGs were listed by Deseq2 based on log2fc more than 1 and less than -1, pvalue and qvalue less than 0,05.
[truncated: 1,866 more rows]

[truncated: 8 more sheets: Shared DEGs, RNA-seq Validation by PCR-RT, Photosynthesis DEGs, Cell wall DEGs, TF_TR_CR, PlantTFcat_family_table, Kinesin DEGs, IQD DEGs]
